# Supplementary material for: The use of antibiotics in the early stage of acute exacerbation of chronic obstructive pulmonary disease in patients without obvious signs of infection: a multicenter, randomized, parallel-controlled study
Source: Front Pharmacol. 2024 May 10;15:1380939. doi: 10.3389/fphar.2024.1380939 (PMC11116691; doi:10.3389/fphar.2024.1380939)
Supplement: Supplementary file 1 [file DataSheet1.xlsx]

## Sheet: Sheet1
group	30d急性加重次数(中位数：0)	GOLD	既往1年发作次数（2）	30d急性加重次数(中位数：0)	90d急性加重次数	180d急性加重次数	360	30d住院次数	90d住院次数	180d住院次数	360d住院次数	The time of stay in hospital for the first time after discharge	The time from discharge to first acute exacerbation	MRC	30dmMRC	90dmMRC	180dmMRC	360dmMRC	CAT	30dCAT	性别(1:男，2:女)	COPD year	共病指数	咳嗽评分	痰液粘度	痰液量
1	1	2	0	1	1	1	4	1	1	1	1	5	56	1	1	1	1	1	2	8	1	5.5	3	3	3	2
1	1	1	0	1				0					56	0	0				19	19	1	1	3	3	1	2
1	0	1	1	0	0	1	1	0	0	1	1	6	23	2	2	2	1	2	10	12	1	1	3	3	1	1
1	1	2	0	1	1	2	2	0	0	0	0		56	2	1	3	2	2	15	17	1	5	3	2	2	1
1	1	2	0	1	1	1	3	0	0	0			45	1	2	2	1	2	9	10	1	3.5	3	2	1	1
1	1	2	0	1	2	2	2	0	0	0	2	9	45	2	1	2	1	2	15	17	1	3	3	0	1	3
1	0	1	0	0	0	0	0	0	0	0	0			2	2	2	2	2	12	12	1	4	2	1	2	1
1	1	2	0	1	2	2	2	0	0	0			26	2	2	2	2	2	13	12	1	2	2	3	1	2
1	0	2	1	0	0	1	1	0	0	1	1	6	85	2	2	2	2	3	12	14	1	4.5	2	3	2	1
1	1	3	1	1	1	1	3	1	1	1	1		23	3	1	3	1	2	20	20	1	2	3	0	2	2
1	0	3	1	0	0	0	4	0	0	0	0		18	0	1	0	2	2	22	22	2	3.5	4	3	1	1
1	1	3	0	1	1	1	3	0	0				85	1	2	1	2	2	23	23	2	5.5	2	1	2	2
1	0	2	0	0	0	1	1	0	0	0	1	5	80	1	1	2	1	2	17	17	1	5.5	3	3	3	1
1	0	2	1	0	0	1	1	0	0	1	1	5	67	2	2	2	2	3	18	18	1	5.5	3	2	3	2
1	1	2	0	1	1	1	1	0	0	1	1	7	57	3	1	1	3	0	9	19	1	3.5	3	2	2	2
1	0	2	1	0	0	0	3	0	0	0	1	9	35	1	2	2	1	2	9	8	1	4.5	3	0	2	3
1	0	2	1	0	0	0	4	0	0	0	0		25	2	2	2	2	2	14	12	1	1.5	2	2	1	2
1	1	2	0	1	1	1	4	0	1	1	1	6	46	1	1	1	1	1	2	8	1	3	2	3	2	1
1	0	2	0	0	0	1	1	0	0	1	1	6	56	1	2	2	2	2	10	12	1	3	3	1	4	1
1	0	1	1	0	1	2	2	0	0	2	2	6	25	2	2	2	2	2	11	12	1	2	3	1	1	1
1	0	2	0	0	0	1	1	0	0	0	0		45	2	2	2	2	2	14	14	1	4	2	2	1	2
1	0	2	0	0	0	0	0	0	0	0	1	6		2	2	2	2	3	12	14	1	3.5	3	0	2	3
1	0	3	0	0	0	1	1	0	0	1	1	9	25	3	1	3	2	1	22	22	2	5.5	3	3	1	2
1	0	3	0	0	0	1	4	0	0	0	1	5	18	1	4	1	1	2	24	24	2	2	3	2	1	2
1	0	2	0	0	0	1	1	0	0	0	2	5	18	1	1	3	1	2	15	17	1	2	2	3	2	1
1	1	2	0	1	1	2	2	0	0	0	0		27	1	1	1	1	2	15	17	1	3.5	3	1	1	1
1	0	2	0	0	0	1	1	0	0	1	1	6	76	3	2	1	3	4	18	18	1	1	4	1	2	2
1	1	2	0	1	1	1	1	1	0	1	1		28	1	2	1	1	1	8	2	1	3.5	3	2	2	2
1	0	2	0	0	1	1	1	0	1	1	1	5	28	1	2	3	1	2	7	7	1	1	2	2	2	3
1	1	2	1	1	1	2	3	1	1	1	1	5	25	1	2	1	2	2	22	9	1	3.5	2	3	1	1
1	0	2	0	0	1	2	2	0	0	0	1	6	20	1	2	2	1	2	9	12	1	5	2	2	3	1
1	0	2	0	0	0	1	1	0	0	0	1	9	65	2	1	2	2	2	15	17	1	3.5	2	1	1	1
1	0	2	0	0	0	0	4	0	0	0	0		46	1	1	1	1	3	8	8	1	4	3	2	2	2
1	0	2	0	0	0	1	4	0	0	0	1	5	78	0	1	1	1	3	3	8	1	4.5	4	2	2	3
1	1	2	1	1	1	2	3	0	0	0	2	6	78	0	1	1	1	1	5	9	1	3.5	4	2	1	1
1	0	2	0	0	0	0	0	0	0	0	0			2	2	3	2	0	12	12	1	1	3	1	2	3
1	1	2	0	1	1	1	1	0	0	0	0	7	26	2	2	2	2	2	13	13	1	4.5	2	3	1	1
1	1	2	1	1	1	2	2	0	0	0	0		16	2	2	2	3	2	13	13	1	2	2	3	2	2
1	0	2	1	0	0	1	1	0	0	1	1	7	47	2	2	3	1	3	12	14	1	4	2	1	2	2
1	2	3	0	2	2	2	3	0	0	0	0		76	2	2	2	1	1	14	15	1	5.5	2	1	1	1
1	2	3	0	2	2	2	3	0	2	2	2	7	85	3	1	3	1	2	20	20	2	3.5	3	2	3	1
1	1	3	0	1	1	1	3	0	1	1	1	5	87	3	1	3	2	2	20	20	2	1	3	1	1	2
1	0	3	1	0	0	1	1	0	0	1	1	5	75	3	2	3	2	2	22	22	2	2	2	1	2	2
1	0	3	1	0	0	1	1	0	0	1	1	6	45	1	2	1	2	2	23	23	2	1	3	3	3	1
1	1	3	1	1	1	1	3	1	1	1	1	7	56	1	2	1		2	23	23	2	5	2	1	1	2
1	0	3	1	0	1	1	1	0	0				56	1	2	1	2	3	24	24	2	2	3	2	1	3
1	0	1	0	0	0	0	0	0	0	0	0			1	2	2	2	2	2	2	1	3.5	2	2	2	3
1	0	2	0	0	0	0	0	0	0	0	1	9		2	1	2	2	2	3	3	1	4	3	2	4	1
1	0	2	1	0	0	1	1	0	0	1	1	5	86	2	2	2	2	2	15	18	1	5	3	1	1	3
1	1	2	0	1	1	2	2	0	0	0	0		76	2	2	0	2	2	17	18	1	3	4	2	1	3
1	1	2	0	1	1	2	2	0	0	0	0		47	2	0	0	2	3	17	18	1	3.5	3	2	1	1
1	0	1	0	0	0	1	1	0	0	1	1	7	67	3	1	1	3	1	10	19	1	3	2	3	1	3
1	0	1	0	0	0	0	0	0	0	0	1			1	1	1	1	1	10	19	1	3	1	2	1	1
1	0	2	0	0	0	0	3	0	0	0	0		76	1	2	2	1		11	8	1	4	2	2	3	2
1	1	2	0	1	1	2	3	1	1	1	3	5	55	1	1	2	1		21	9	1	5.5	4	1	2	3
1	1	2	1	1	1	1	1	1	1	1	1	7	57	1	1	1	1	3	4	4	1	3.5	3	2	3	1
1	0	2	1	0	0	1	1	0	0	1	1	6	78	2	2	2	1	1	13	15	1	1	3	2	1	1
1	0	2	1	0	1	2	2	0	0	1	2	5	47	1	1	1	1	1	8	8	1	2	3	3	4	1
1	1	2	0	1	1	1	3	0	0	0			56	1	1	1	2	1	9	9	1	4	3	3	2	1
1	0	2	0	0	0	1	1	0	0	0			21	1	2	2	2	2	10	12	1	2	3	2	1	1
1	1	2	1	1	1	1	1	0	0	1	1	7	67	2	2	2	1	2	14	13	1	3.5	3	3	1	2
1	0	2	0	0	0	0	0	0	0	0	0			2	2	2	2	1	14	14	1	5	2	2	2	2
1	1	2	0	1	1	1	1	0	0	0	1	6	46	2	2	2	1	3	12	14	1	1	2	2	1	1
1	1	3	0	1	1	1	1	0	1	1	1	7	17	2	2	2	1	1	14	15	1	3.5	4	3	2	1
1	0	3	0	0	0	1	1	0	0	1	1	7	26	3	1	3	2	2	20	20	2	1	3	2	2	3
1	0	3	0	0	0	1	3	0	0	1	2	6	26	3	1	3	2	2	22	22	2	1	3	0	1	2
1	0	3	0	0	0	2	3	0	0				65	1	2	1	2	3	24	24	2	4	2	1	2	2
1	1	3	0	1	1	1	4	1	1	1	1	5	18	1	3	1	2	3	24	24	2	3	3	1	1	2
1	0	3	0	0	0	1	1	0	0	0	1		17	1	3	1	2	3	24	24	2	5	2	2	3	2
1	1	2	1	1	1	2	2	0	0	0	2	9	46	2	1	2	1	1	16	17	1	4	2	2	4	2
1	0	2	0	0	0	1	1	0	0	1	1	9	56	1	1	2	2	2	15	17	1	3	2	3	1	2
1	1	2	0	1	1	2	2	0	0	0	0		76	2	2	1	2	3	18	18	1	4	3	2	3	2
1	0	2	0	0	0	3	3	0	0	2	3	6	56	3	2	1	3	4	18	18	1	2	3	2	1	2
1	0	1	0	0	0	0	0	0	0	0	0		27	1	2	3	1	1	6	7	1	1	1	2	2	2
1	1	2	0	1	1	1	1	1	0	0	2	6	14	1	2	1	1	1	8	2	1	4.5	3	3	2	2
1	1	2	0	1	1	2	2	1	0	0	1	6	27	1	2	1	1	3	7	3	1	3.5	3	3	3	1
1	2	2	0	2	2	2	2	2	2	2	2	6	21	1	2	2	1	2	7	3	1	1	2	0	2	3
1	0	2	1	0	0	0	0	0	0	0	1	6		1	2	2	1	2	7	5	1	1	2	1	2	1
1	0	2	0	0	0	0	0	0	0	0	0	9		1	2	2	1	3	7	8	1	2	4	1	1	1
1	1	2	0	1	1	3	3	1	1	3	3		67	1	2	2	2	2	9	9	1	5.5	4	2	1	1
1	1	2	1	1	1	1	4	1	1	1	1	5	27	2	2	2	2	2	9	10	1	4.5	2	0	1	1
1	0	2	0	0	0	0	4	0	0	0			27	2	2	2	3	2	11	10	1	1	2	3	2	1
1	0	1	0	0	1	2	2	0	1	2	2		45	0	0	0	2	0	2	2	1	4	4	3	3	1
1	0	2	0	0	0	0	4	0	0	0	3	5	56	1	1	2	1	1	8	8	1	3.5	4	3	1	2
1	0	2	0	0	0	0	4	0	0	0	1	5	67	0	1	1	1	1	3	8	1	5	3	3	1	1
1	2	2	1	2	2	2	2	0	0	0	0		28	1	2	2	1	2	10	12	1	3.5	4	2	3	2
1	0	2	0	0	0	1	1	0	0	1	1	6	67	2	2	2	2	2	10	14	1	2	2	3	1	2
1	1	2	0	1	2	2	2	0	0	0	0		56	2	2	2	2	3	13	15	1	3.5	2	3	1	1
1	0	3	0	0	0	0	3	0	0	0	0		14	2	2	2	1	1	14	15	1	2	2	3	1	2
1	0	3	1	0	0	1	4	0	0	1	1	6	45	2	1	2	1	2	14	16	1	3	3	0	1	1
1	1	3	0	1	1	2	2	1	1	2	2	7	67	1	2	1	2	2	23	23	2	3	4	2	1	1
1	0	3	1	0	0	1	1	0	0	0	1	5	26	1	3	1	3	3	25	25	2	3.5	2	2	1	1
1	0	1	0	0	0	0		0	0	0				2	0	2	1		19	19	1	5	2	1	1	1
1	0	2	0	0	0	0	2	0	0	0	3	5	67	1	1	2	2	2	14	17	1	4.5	3	1	3	2
1	0	2	1	0	0	1	1	0	0	0	2	6	27	3	2	1	3	4	18	18	1	3.5	4	3	1	1
1	0	2	0	0	0	1	3	0	0	1	1	5	76	1	2	2	1	2	8	8	1	1.5	3	2	2	1
1	0	2	0	0	0	0	3	0	0	0	0		27	2	2	1	2	2	11	12	1	4.5	3	2	1	3
1	0	1	0	0	0			0	0					0	0	0			1	1	1	3.5	2	2	1	2
1	1	2	0	1	2	3	4	0	0	0	3		67	1	1	1	1	1	2	8	1	2	2	1	2	1
1	0	2	0	0	0	2	4	0	0	2	2	5	87	0	1	1	2	1	3	8	1	3.5	2	0	1	1
1	0	2	0	0	1	1	4	0	1	1	1	6	65	0	1	1	1	1	3	8	1	1	3	1	2	2
1	0	2	1	0	0	1	1	0	0	0			75	1	2	2	2	2	10	12	1	2.5	2	3	1	2
1	0	1	0	0	0	1	1	0	0	1	1	5	85	2	2	3	2	3	12	12	1	1	3	0	1	3
1	0	2	0	0	1	2	2	0	0	0	2	5	26	2	2	2	2	1	12	12	1	4.5	2	3	1	1
1	0	2	0	0	0	0	0	0	0	0	0			2	2	2	1	2	9	14	1	3	3	2	3	1
1	0	2	0	0	0	1	1	0	0	1	1	7	65	2	2	2	2	2	12	14	1	2.5	2	3	4	2
1	1	2	0	1	1	1	1	0	0	0	0		45	2	2	2	1	3	12	14	1	3	2	2	1	1
1	1	3	1	1	1	2	2	1	1	2	2	7	25	3	1	3	1	2	20	20	1	5	4	3	3	1
1	1	3	1	1	1	1	3	0	1	1	1	5	16	3	1	3	2	2	22	22	2	4	2	1	1	1
1	1	3	1	1	1	1	4	1	1	1	1	5	14	3	1	3	2	2	22	22	2	3.5	3	3	3	2
1	1	3	0	1	1	1	1	0	0				65	1	2	1	2	2	23	23	2	2	4	0	3	1
1	1	3	0	1	1	1	4	1	1	1	1	6	17	1	3	1	2	3	24	24	2	1	4	2	2	1
1	0	3	0	0	0	1	4	0	0	0	1	7	27	1	4	1	2	3	24	24	2	5.5	3	1	2	1
1	0	1	0	0	0	0	0	0	0	0	0			2	0	2	2	0	0	0	1	4	2	2	1	1
1	0	1	0	0	0	0	0	0	0	0	1	9		1	0	2	2	2	1	1	1	4.5	3	3	1	2
1	0	2	0	0	0	1	1	0	0	1	1	9	19	1	1	2	2	2	13	17	1	3.5	4	2	1	3
1	0	2	0	0	0	0	0	0	0	0	0			2	1	2	2	3	15	17	1	2	3	3	3	2
1	0	2	1	0	1	1	1	0	1	1	1	5	78	2	2	2	2	2	17	18	1	5.5	7	3	1	1
1	2	2	0	2	2	2	2	0	0	0	0	0	66	3	2	1	3	4	18	18	1	5	5	0	2	1
1	1	2	1	1	1	1	1	0	1	1	1	5	74	3	1	1	3	0	9	18	1	5.5	4	2	3	1
1	1	2	0	1	1	1	1	0	0	1	1	6	16	1	2	1	1	0	8	2	1	2	2	2	2	1
1	1	2	0	1	1	1	1	1	0	0	1	6	15	1	2	2	1	2	7	3	1	4	4	2	2	2
1	2	2	0	2	2	2	3	2	2	2	2	9	18	1	2	2	1	2	7	8	1	5	2	3	1	1
1	0	2	1	0	0	1	3	0	0	0	1	9	45	1	2	2	1	2	8	8	1	5.5	4	2	2	2
1	0	2	0	0	0	1	3	0	0	0			26	2	2	2	2	2	22	10	1	2	3	2	2	2
1	0	2	0	0	0	0	4	0	0	0			15	2	2	2	2	2	9	11	1	5.5	2	3	1	1
1	0	2	1	0	0	1	4	0	0	0			27	2	2	2	2	3	23	12	1	4.5	2	0	2	1
1	0	1	0	0	0	0		0	0	0				0	0	0	0		2	2	1	2	3	2	2	1
1	0	2	1	0	1	2	2	0	0	0	2	6	76	1	2	2	2	2	10	12	1	5.5	3	3	2	1
1	0	2	0	0	0	1	1	0	0	0	0		56	2	2	2	2	2	9	14	1	1	2	2	2	2
1	0	2	1	0	0	1	1	0	0	1	1	5	89	2	2	2	2	3	12	14	1	3.5	2	3	3	1
1	1	2	0	1	1	2	3	0	0	0	0		46	2	2	2	2	3	12	14	1	2	4	1	3	3
1	0	3	1	0	0	1	1	0	0	1	1	7	56	2	2	2	1	1	14	16	1	1	2	3	1	1
1	1	3	0	1	1	1	3	1	1	1	1	8	56	1	2	1	2	2	23	23	2	1	3	2	1	3
1	0	3	1	0	0	1	3	0	0	0	1	7	28	1	4	1	2	3	24	24	2	4	2	0	1	1
1	0	2	0	0	0	1	1	0	0	0	1	5	13	2	1	2	2	2	14	17	1	4.5	3	3	3	2
1	0	2	0	0	0	1	1	0	0	1	1	6	47	3	2	1	3	4	18	18	1	4	3	2	3	3
1	1	2	0	1	1	1	1	0	0	1	1	9	23	2	2	3	2	2	7	8	1	3.5	3	3	3	1
1	0	2	0	0	0	1	3	0	0	0			27	2	2	2	3	2	14	12	1	4	2	2	1	2
1	0	1	0	0				0						0	0				0	0	1	2.5	2	2	2	1
1	1	1	0	1	2	3	3	0	0	1	3	6	46	0	0	0	1	0	3	3	1	5.5	3	1	4	2
1	1	2	0	1	1	1	1	0	0	0	0		56	1	1	2	1	1	4	4	1	4	2	0	2	3
1	1	2	1	1	1	2	2	1	1	1	2	6	67	1	1	1	1	1	5	5	1	1	3	3	4	2
1	0	2	1	0	0	1	4	0	0	1	1		77	0	1	1	1	1	5	9	1	3	2	3	2	2
1	1	2	0	1	1	2	3	0	0	0	2		18	1	1	3	1	1	8	9	1	1	3	3	1	2
1	1	2	0	1	1	2	3	0	0	0	0		15	1	1	1	2	1	9	9	1	3	3	2	2	1
1	0	2	0	0	0	1	1	0	0	0	1	6	24	1	2	2	2	2	9	12	1	2	2	3	3	3
1	0	2	1	0	0	1	1	0	0	0			56	1	2	3	2	2	10	12	1	3.5	2	3	1	2
1	1	1	1	1	2	2	2	0	0	1	2		156	1	2	2	2	2	10	12	1	4.5	2	2	1	1
1	1	1	1	1	1	2	2	0	0	0			54	1	2	2	2	2	10	12	1	5.5	2	3	1	1
1	0	1	0	0	0	1	1	0	0	0	1		45	2	2	2	1	2	12	12	1	2	6	2	1	1
1	0	2	0	0	0	1	1	0	0	0	1		26	2	2	2	3	2	13	12	1	5.5	3	0	1	1
1	1	2	1	1	2	2	2	1	2	2	2	7	17	2	2	2	2	2	13	13	1	3	3	2	2	1
1	1	2	1	1	1	1	1	1	1	1	1	6	78	2	2	2	2	2	14	13	1	5	2	3	1	2
1	0	2	0	0	1	1	1	0	0	0	1	8	67	2	2	2	2	2	14	14	1	2	3	2	2	3
1	1	2	0	1	1	2	2	1	1	1	2		65	2	2	3	1	2	12	14	1	3	3	1	3	1
1	0	2	0	0	0	1	1	0	0	1	1	6	76	2	2	2	2	3	12	14	1	1.5	3	1	1	3
1	0	2	0	0	0	1	1	0	0	1	1	5	67	2	2	2	2	3	12	14	1	4	4	3	1	2
1	1	2	0	1	1	2	2	0	1	2	2	7	56	2	2	2	2	3	12	14	1	2	2	3	1	1
1	1	2	0	1	1	1	1	0	1	1	1	5	78	2	2	2	2	2	13	15	1	4.5	4	2	2	2
1	0	2	1	0	0	1	3	0	0	1	1	6	67	2	2	2	2	3	13	15	1	4.5	4	3	1	2
1	0	2	1	0	0	1	3	0	0	1	1	7	67	2	2	2	1	1	14	15	1	4	2	2	3	1
1	1	3	1	1	1	2	4	0	1	2	3	7	29	3	1	3	1	1	16	16	1	1	3	2	1	3
1	1	3	1	1	1	2	2	1	1	1	2	6	156	1	1	1	1	2	20	20	1	4	3	2	3	2
1	0	3	0	0	0	0	0	0	0	0	0			3	1	3	2	2	20	20	2	3.5	3	2	3	2
1	0	3	0	0	0	0	3	0	0	0	0		26	3	1	3	2	2	20	20	2	5.5	4	2	4	2
1	2	3	0	2	2	2	3	2	2	2	2	5	15	3	1	3	3	2	22	22	2	5	2	2	3	1
1	0	3	1	0	0	0	0	0	0	0	0			3	1	3	2	2	22	22	2	2.5	3	2	1	2
1	1	3	0	1	1	2	3	1	1	2	2	7	65	2	2	2	2	2	23	23	2	3.5	2	2	2	2
1	1	3	0	1	1	1	3	1	1	1	1	7	76	1	2	1	2	2	23	23	2	3	3	2	4	2
1	0	3	0	0	0	2	2	0	0				54	1	2	1	1	3	24	24	2	1	3	2	3	1
1	0	3	0	0	0	2	2	0	0				76	1	2	1	2	2	24	24	2	3	2	3	2	2
1	1	3	0	1	1	1	1	0	0	0	1	5	17	3	3	3	1	3	24	24	2	5.5	3	2	1	3
1	0	3	0	0	0	1	3	0	0	0	1	8	21	1	4	1	3	3	24	24	2	4.5	3	2	2	3
1	0	3	1	0	0	1	1	0	0	0	2	7	27	2	4	2		3	37	37	2	3	2	3	2	3
1	0	2	0	0	0	1	1	0	0	0	1	9	19	1	1	2	2	2	2	2	1	1	5	2	3	2
1	1	2	1	1	1	2	2	0	0	0	2	9	45	2	2	2	2	2	3	3	1	1	2	2	1	1
1	1	2	1	1	1	2	2	1	1	2	2	5	65	1	1	1	2	2	8	17	1	3	2	2	3	1
1	0	2	0	0	0	0	0	0	0	0	1	5		1	1	2	2	2	15	17	1	5	1	3	4	3
1	0	2	0	0	0	1	1	0	0	1	1	5	56	1	1	2	1	3	15	17	1	5	3	2	1	2
1	2	2	0	2	2	2	2	0	0	0	0		27	1	1	1	2	1	15	17	1	3	4	0	2	1
1	1	2	0	1	1	1	1	0	0	0	0		76	2	1	1	2	2	15	17	1	4	3	2	1	3
1	0	2	0	0	0	1	1	0	0	0	1	5	48	2	1	2	2	2	15	17	1	3	4	1	3	3
1	0	2	1	0	0	1	1	0	0	1	1	5	74	2	2	2	2	2	17	18	1	1	3	3	2	2
1	1	2	0	1	1	1	1	1	0	1	1	5	67	3	2	1	3	3	17	18	1	1	4	3	3	1
1	1	2	0	1	1	1	1	0	0	0	0		56	2	2	1	2	2	17	18	1	3	6	2	3	2
1	0	2	0	0	0	1	1	0	0	0	1	6	73	3	2	1	3	0	18	18	1	4	3	3	2	3
1	0	2	1	0	0	0	0	0	0	0	1			2	2	1	2	0	19	18	1	4	3	2	2	2
1	1	2	0	1	1	2	2	1	1	2	2	7	67	3	1	1	3	0	9	18	1	1	3	1	4	2
1	0	1	0	0	0	0	0	0	0	0	1			1	2	1	1	3	10	19	1	3.5	3	3	3	1
1	0	1	0	0	1	1	1	0	0	0	1	6	27	2	2	1	2	1	11	19	1	5.5	4	2	2	2
1	1	2	0	1	1	2	2	1	1	2	2		27	1	2	1	1	1	8	2	1	1	1	2	1	3
1	1	2	0	1	1	2	2	0	0	0	1	6	28	1	2	1	1	2	7	3	1	3	3	1	2	1
1	0	2	1	0	1	1	1	0	0	1	1	6	56	2	2	2	2	3	7	5	1	3.5	3	2	1	2
1	0	2	1	0	0	1	1	0	0	1	1	6	16	1	2	2	1	2	7	5	1	5.5	3	3	2	3
1	0	2	0	0	0	1	1	0	0	1	1	3	17	2	2	2	2	2	7	8	1	3	3	2	3	1
1	0	2	1	0	0	1	1	0	0	0	1	5	26	2	2	2	2	2	20	8	1	1	2	2	4	3
1	0	2	1	0	0	0	3	0	0	0	0		17	1	2	2	1	2	8	8	1	1	3	3	1	2
1	1	2	0	1	1	2	2	1	1	2	2	5	67	2	2	3	2	1	22	9	1	2	2	2	2	2
1	1	2	0	1	1	2	4	1	1	2	2	5	74	2	2	2	2	2	9	9	1	4	2	2	1	1
1	0	2	1	0	0	0	4	0	0	0			28	2	2	2	2	2	9	10	1	1	4	2	2	2
1	0	2	0	0	0	1	1	0	0	1	1	5	27	2	2	2	2	2	11	10	1	4.5	2	2	1	3
1	1	2	1	1	1	1	3	1	1	1	1	5	27	2	2	2	2	3	14	12	1	5	4	2	2	2
1	0	2	1	0	0	1	1	0	0	0			21	2	2	2	2	3	13	12	1	3.5	2	2	2	1
1	0	1	0	0	0	0		0	0	0				0	0	0	0		2	2	1	5.5	2	3	1	2
1	0	2	1	0	0	1	1	0	0	0	1	5	89	1	1	1	1	1	8	8	1	1.5	3	2	2	2
1	0	2	1	0	0	1	1	0	0	0			67	1	2	2	2	2	10	12	1	3.5	3	2	2	1
1	0	1	0	0	0	1	1	0	0	0	0		25	2	2	2	3	2	12	12	1	4.5	3	3	3	2
1	1	2	0	1	2	2	2	0	0	1	2	7	27	2	2	2	2	2	13	13	1	5	4	2	1	1
1	0	2	0	0	0	1	1	0	0	0			86	2	2	2	2	2	9	14	1	5	4	3	4	1
1	0	2	1	0	0	1	1	0	0	1	1	6	78	2	2	2	2	3	12	14	1	2	4	2	1	2
1	1	2	0	1	1	2	2	0	0	0	2	5	67	2	2	2	2	3	12	14	1	4	3	3	2	2
1	2	3	0	2	2	2	2	2	2	2	2	7	15	2	2	2	1	1	14	15	1	1	3	2	2	2
1	0	3	0	0	0	1	3	0	0	1	1	8	20	2	2	2	1	1	14	16	1	4	2	2	4	2
1	1	3	1	1	1	1	3	0	1	1	1	6	67	3	1	3	1	2	20	20	2	2.5	2	1	1	1
1	0	3	1	0	0	0	0	0	0	0	0			0	2	0	2	2	22	22	2	1	2	2	1	1
1	0	3	0	0	0	2	2	0	0				86	2	2	2	2	2	23	23	2	4.5	2	0	1	2
1	1	3	0	1	1	1	3	0	0				76	1	2	1	2	2	23	23	2	1	2	3	1	1
1	0	3	0	0	0	1	1	0	0	0	1		17	1	3	1	2	3	24	24	2	3	2	1	2	1
1	0	3	1	0	0	1	1	0	0	0	1	7	27	1	4	1	2	3	24	24	2	2	4	3	1	1
1	0	2	0	0	0	0	0	0	0	0	2	9		1	1	2	2	2	13	17	1	5.5	3	2	2	1
1	0	2	0	0	0	1	1	0	0	1	1	5	78	2	2	0	2	2	15	18	1	3	3	2	2	2
1	1	2	0	1	1	1	1	1	1	1	1	5	45	2	2	2	2	2	17	18	1	5	3	0	3	1
1	0	2	0	0	0	0	0	0	0	0	0			3	2	1	3	4	18	18	1	2	3	2	3	2
1	0	1	0	0	0	2	2	0	0	2	3	5	54	3	1	1	3	0	9	19	1	1	3	1	1	1
1	1	2	0	1	1	1	1	1	1	1	1	6	28	1	2	1	1	2	8	3	1	4	3	2	2	1
1	1	2	0	1	1	2	2	1	0	0	1	6	28	1	2	2	1	2	7	3	1	5	3	3	1	2
1	1	2	0	1	1	3	3	1	1	1	3	9	24	1	2	2	1	2	8	8	1	2	3	2	1	2
1	0	2	0	0	0	1	3	0	0	0			74	1	2	2	1	2	9	8	1	2	2	1	1	1
1	0	2	0	0	0	0	3	0	0	0	0		27	2	2	1	2	2	22	10	1	4	2	2	3	3
1	0	2	0	0	1	1	1	0	1	1	1		14	2	2	2	2	2	9	12	1	2	2	2	1	1
1	0	2	0	0	0	1	1	0	0	0			56	2	2	2	2	3	15	12	1	5.5	2	3	1	3
1	1	2	0	1	2	3	4	1	2	2	3	6	67	1	1	1	3	1	2	8	1	1	2	2	1	1
1	0	2	0	0	0	1	1	0	0	0	1		26	2	2	2	2	2	12	12	1	4.5	2	2	2	1
1	1	2	0	1	1	2	2	0	0	0	0	8	14	2	2	2	2	2	13	13	1	5.5	2	1	1	1
1	2	2	1	2	2	2	2	2	2	2	2	6	58	2	2	2	2	3	12	14	1	5.5	2	2	2	3
1	0	2	0	0	0	1	1	0	0	1	1	5	45	2	2	2	1	3	12	14	1	3	3	2	4	2
1	0	3	0	0	0	1	1	0	0	1	1	7	66	2	2	2	1	1	14	16	1	5.5	3	2	2	1
1	1	3	0	1	1	1	2	1	1	1	2	6	45	3	1	3	2	2	20	20	2	4.5	3	3	1	2
1	0	3	1	0	0	0	2	0	0	0	0		76	0	2	0	3	2	22	22	2	4	3	2	3	2
1	0	3	1	0	0	1	3	0	0				74	1	2	1	2	3	24	24	2	4	3	2	1	2
1	0	2	1	0	0	0	0	0	0	0	0			1	2	2	1	1	15	18	1	3.5	3	2	2	1
1	1	2	0	1	1	2	2	0	0	0	0		65	2	2	0	2	2	17	18	1	2	4	1	2	1
1	0	1	0	0	0	1	1	0	0	0	1	8	28	2	1	2	2	1	10	19	1	5	2	3	2	1
1	1	2	0	1	1	1	4	1	1	1	1	5	56	2	2	2	2		9	8	1	5.5	2	3	1	2
1	1	2	0	1	1	3	3	0	0	0	2		45	0	0	3	1	0	3	3	1	3	3	3	2	1
1	1	2	0	1	1	2	2	0	0	1	2	7	67	0	0	1	1	1	3	3	1	5.5	4	3	2	1
1	1	2	0	1	1	2	2	1	1	1	2	7	68	1	1	1	1	1	4	4	1	5	3	2	3	1
1	0	2	0	0	0	1	1	0	0	0			45	1	2	2	2	2	9	10	1	1	4	1	1	1
1	0	2	0	0	0	1	1	0	0	1	1	6	18	1	2	2	2	2	9	12	1	1	3	3	3	2
1	1	2	0	1	1	1	1	0	1	1	1	5	56	2	2	2	2	3	13	15	1	2	3	2	3	1
1	1	2	0	1	1	1	3	0	1	1	2	5	65	2	2	2	2	2	13	15	1	4	2	3	4	1
1	0	2	1	0	0	0	3	0	0	0			66	3	2	3	2	2	13	15	1	5.5	4	0	2	3
1	1	2	0	1	1	1	1	0	0	0	0		28	1	1	1	2	2	15	17	1	1	3	3	3	1
1	1	2	0	1	1	1	1	0	0	0	0		23	1	1	2	1	2	15	17	1	4	3	3	3	2
1	0	1	0	0	0	1		0	0	1				0	0	0	0		2	2	1	1	2	1	1	3
1	0	1	0	0	1	2	2	0	1	2	2		47	0	0	0	0	0	2	2	1	3.5	3	2	3	2
1	0	2	1	0	0	1	1	0	0	0			27	1	2	2	2	2	10	12	1	4.5	2	3	2	1
1	1	2	1	1	1	2	2	0	0	0	1	5	117	1	2	3	2	2	10	12	1	1.5	3	1	2	2
1	0	1	0	0	0	1	2	0	0	0	2	6	56	2	2	2	2	2	12	12	1	5.5	2	3	1	2
1	0	2	0	0	0	1	1	0	0	0	1	6	26	2	2	2	2	2	12	12	1	3.5	2	3	1	1
1	0	2	0	0	0	1	1	0	0	1	1	5	67	2	2	1	2	2	9	14	1	3.5	3	1	2	1
1	2	2	0	2	2	2	2	2	2	2	2	5	85	2	2	2	2	2	12	14	1	5	2	3	1	1
1	1	2	0	1	1	2	2	1	1	1	2		56	2	2	2	2	2	12	14	1	3.5	2	3	3	2
1	1	2	0	1	1	2	3	0	0	0	0		67	2	2	2	2	3	12	14	1	3	3	3	3	2
1	1	2	0	1	1	1	4	0	1	1	1	5	57	2	2	2	1	3	13	15	1	1.5	3	3	1	1
1	0	3	1	0	0	1	3	0	0	1	1	5	22	3	2	3	2	1	14	16	1	5.5	3	2	1	1
1	1	3	1	1	1	1	1	0	1	1	1	5	27	2	1	2	1	2	16	16	1	5	2	2	1	2
1	1	3	1	1	1	2	4	0	1	2	2	5	117	3	1	3	1	2	20	20	1	3	3	3	2	1
1	1	3	1	1	1	1	3	1	1	1	1		17	3	1	3	2	2	22	22	2	4.5	2	3	2	2
1	0	3	0	0	0	0	4	0	0	0	1		67	1	2	1	2	2	23	23	2	5.5	3	2	1	2
1	1	3	0	1	1	1	1	0	1	1	1	7	85	1	2	1	2	2	23	23	2	5.5	3	3	1	2
1	1	3	0	1	2	2	3	1	2	1	2	7	56	1	2	1	2	2	23	23	2	1	3	3	3	1
1	0	3	0	0	0	1	4	0	0	0	2	5	17	1	3	1	2	3	24	24	2	4	2	2	3	2
1	0	3	1	0	0	1	4	0	0	0	1	6	27	3	4	3	2	3	24	24	2	3	3	3	1	3
1	0	3	1	0	0	1	3	0	0	0	1	7	25	1	4	1	2	3	25	25	2	2	3	2	1	2
1	0	2	0	0	0	1	1	0	0	1	1	9	76	1	1	2	2	2	14	17	1	1	3	2	3	1
1	0	2	0	0	0	1	1	0	0	0	1	5	28	1	1	1	2	2	14	17	1	1	3	3	1	1
1	2	2	0	2	2	2	2	0	2	2	2	5	76	2	3	1	2	2	15	17	1	1	3	3	2	2
1	0	2	1	0	0	0	0	0	0	0	1	5		2	0	2	2	2	17	18	1	4.5	3	2	1	1
1	0	2	0	0	0	0	0	0	0	0	1	6		3	2	1	3	4	18	18	1	3	3	2	3	2
1	0	2	1	0	0	1	1	0	0	1	2	7	47	3	2	1	3	4	19	18	1	2	3	1	1	2
1	1	2	1	1	1	1	2	1	1	1	1	7	55	3	1	1	3	0	19	18	1	4.5	3	2	3	1
1	1	2	0	1	1	1	1	1	0	0	1	6	26	1	2	1	1	2	8	3	1	5	2	2	3	3
1	1	2	0	1	1	1	1	1	1	1	1	12	27	1	2	0	1	3	7	3	1	3.5	2	3	1	2
1	1	2	0	1	1	2	3	0	1	1	2	5	58	1	2	2	1	2	8	8	1	4.5	3	3	1	3
1	0	2	0	0	0	1	1	0	0	1	1	9	66	2	2	2	2	3	7	8	1	4.5	2	1	3	2
1	0	2	1	0	0	1	3	0	0	1	1	5	27	1	2	3	1	3	8	8	1	4	4	2	1	1
1	0	2	0	0	0	1	4	0	0	1	1	5	27	2	2	2	2	2	9	10	1	5.5	2	3	4	1
1	0	2	0	0	0	0	3	0	0	0			27	0	0	2	2	2	9	12	1	3	2	2	1	2
1	2	2	0	2	2	2	3	2	2	2	2	5	26	2	2	2	2	3	9	12	1	1	2	3	2	1
1	1	2	1	1	1	1	4	0	0	1	1	6	28	2	2	3	2	3	9	12	1	2	3	3	4	3
1	1	1	0	1	2	3	3	0	0	1	3		46	0	0	0	0	0	3	3	1	4.5	2	2	3	2
1	1	1	0	1	2	3	3	1	2	2	2		78	0	0	0	2	3	3	3	1	1	2	2	1	3
1	1	2	0	1	1	3	3	0	0	0	0	6	46	0	0	0	1	0	3	3	1	4	3	3	1	1
1	0	2	1	0	1	2	2	0	1	1	2	5	45	1	1	1	1	2	8	8	1	5.5	3	2	3	1
1	1	2	0	1	1	2	4	0	0	0	2	6	78	1	1	1	1	1	2	8	1	4	2	2	3	2
1	0	2	0	0	0	0	4	0	0	0	0		68	1	1	1	2	2	3	8	1	1	2	3	3	2
1	0	2	0	0	0	0	4	0	0	0			65	0	1	1	1	1	4	9	1	1	3	3	3	1
1	0	2	1	0	1	2	4	0	0	0	0		78	0	1	1	1	1	5	9	1	4	2	2	2	2
1	1	2	1	1	1	2	3	0	0	0			76	0	1	1	2	1	5	9	1	1.5	3	1	1	1
1	1	2	1	1	1	1	3	1	1	1	1	6	67	1	1	1	3	3	8	9	1	5.5	3	3	1	2
1	1	2	1	1	1	2	2	0	0	0	2		25	1	2	2	2	2	10	12	1	3.5	2	2	2	3
1	0	2	0	0	0	1	1	0	0	0	1	5	25	2	2	2	2	2	12	12	1	5.5	4	3	4	2
1	1	2	0	1	1	1	1	0	0	1	0		25	2	2	3	2	2	13	13	1	3.5	2	3	1	1
1	1	2	1	1	1	2	2	0	0	1	2	7	16	2	2	2	2	2	13	13	1	4	2	0	3	3
1	1	2	1	1	1	2	2	0	0	1	2	8	21	2	2	1	2	2	13	13	1	2	2	1	2	1
1	1	2	0	1	1	1	1	1	1	0			65	2	2	2	1	2	12	14	1	4	3	2	1	1
1	1	2	0	1	1	2	2	0	0	1	1	6	45	2	2	2	2	2	12	14	1	2	4	2	3	1
1	0	2	1	0	0	1	3	0	0	1	1	6	57	2	2	2	2	3	12	14	1	3	2	2	1	2
1	0	2	1	0	1	2	2	0	0	0	2	7	68	2	2	2	2	1	12	14	1	2	4	1	3	1
1	1	2	0	1	2	2	2	1	2	2	2	5	48	2	2	2	2	3	13	15	1	3.5	3	2	1	2
1	2	2	0	2	2	2	4	0	2	2	2	6	67	2	2	2	2	3	13	15	1	5.5	3	1	2	2
1	1	2	0	1	1	1	4	0	0	0	0		47	2	2	2	1	3	13	15	1	3	2	3	3	1
1	1	3	0	1	1	2	2	0	0	0	0		67	2	2	2	1	1	14	15	1	4	3	2	2	3
1	0	3	1	0	0	1	3	0	0	1	1	7	21	2	2	2	1	1	14	16	1	4.5	2	1	1	3
1	1	3	1	1	2	2	4	0	0	0	0		76	3	1	3	1	2	16	16	1	3.5	2	1	1	2
1	1	3	1	1	1	2	4	0	0	0	0		28	3	1	3	2	2	16	16	1	2	2	2	2	1
1	1	3	0	1	1	1	1	1	1	1	1	6	56	3	1	3	1	1	20	20	2	1.5	3	2	3	1
1	0	3	0	0	1	1	3	0	1	1	1	7	25	3	1	3	2	2	20	20	2	3	2	3	1	1
1	0	3	0	0	0	1	2	0	0	1	1	6	25	3	1	3	3	2	20	20	2	1	3	2	2	1
1	0	3	1	0	0	1	4	0	0	1	1	5	56	0	2	0	2	2	22	22	2	3	2	2	3	2
1	0	3	0	0	0	1	1	0	0				85	1	2	1	2	2	23	23	2	4.5	3	1	4	1
1	1	3	0	1	1	1	1	1	1	1	1	7	65	1	2	1	2	2	23	23	2	1	2	3	1	2
1	1	3	0	1	1	1	4	0	1	1	1	7	45	1	2	1	1	2	23	23	2	4.5	3	2	2	3
1	1	3	1	1	1	1	1	0	0				56	2	2	2	2	2	23	23	2	2	3	3	1	1
1	0	3	1	0	0	0	4	0	0	0	1	8	48	1	2	1	2	3	24	24	2	1.5	2	2	2	1
1	0	3	0	0	0	2	2	0	0				76	1	2	1	2	3	24	24	2	5.5	3	2	3	1
1	0	3	1	0	0	1	1	0	0	0	2	7	26	2	4	2	2	3	25	25	2	2	3	2	1	2
1	2	1	0	2				2					76	0	0				19	19	1	4	4	2	4	2
1	1	1	0	1	1			1	1				65	2	0	2			19	19	1	4.5	2	3	2	2
1	0	1	0	0	0	0	0	0	0	0	1	5		1	1	3	2	2	2	2	1	1.5	2	3	1	1
1	0	2	0	0	1	1	2	0	0	0	0		56	1	1	2	2	2	2	2	1	5.5	3	2	3	2
1	0	2	0	0	0	1	1	0	0	1	2	9	65	1	1	1	2	3	3	3	1	1	3	3	2	2
1	1	2	1	1	1	1	1	0	0	0	0		23	2	1	2	2	2	8	3	1	5.5	2	2	2	3
1	0	2	0	0	1	1	1	0	0	1	1	8	65	1	1	1	2	2	17	17	1	2	4	3	2	1
1	0	2	0	0	0	1	1	0	0	0	1	5	67	2	2	2	2	2	15	18	1	4	3	2	2	2
1	2	2	0	2	2	2	2	0	0	2	2	5	75	1	2	0	1	2	17	18	1	10	3	2	4	1
1	1	2	0	1	1	1	1	0	1	1	1	6	37	2	2	0	2	3	17	18	1	1.5	3	3	1	2
1	1	2	0	1	1	2	2	0	0	0	0		76	2	2	1	2	3	17	18	1	5.5	3	3	2	1
1	0	2	1	0	0	1	1	0	0	1	1	7	45	3	2	1	3	0	19	18	1	3	3	2	1	2
1	0	2	1	0	0	1	1	0	0	0	1	8	56	3	2	1	3	0	19	18	1	5	3	3	2	3
1	0	1	0	0	0	0	0	0	0	0	2	8		3	1	1	3	3	9	19	1	2	1	2	1	1
1	0	1	0	0	0	0	0	0	0	0	0			1	2	1	1	1	10	19	1	4.5	2	1	2	2
1	0	1	0	0	0	1	1	0	0	1	1	9	16	1	2	1	1	1	10	19	1	1.5	3	3	3	1
1	0	2	1	0	0	0	0	0	0	0	1	6		1	2	2	1	2	7	4	1	2	2	2	1	1
1	0	2	1	0	0	1	1	0	0	0	1	6	76	1	3	2	1	2	7	5	1	5	3	2	2	2
1	0	2	1	0	0	1	3	0	0	0	1	9	74	1	2	2	1	2	7	8	1	5.5	3	2	3	2
1	0	2	1	0	0	0	3	0	0	0	1	9	17	1	2	2	1	2	7	8	1	2	3	3	2	1
1	0	2	0	0	0	1	3	0	0	0			45	1	2	3	1		9	8	1	3	2	2	1	1
1	1	2	0	1	1	1	4	1	1	1	1	5	67	1	2	2	1		9	9	1	2	2	3	2	1
1	1	2	0	1	1	1	4	1	1	1	2	8	67	2	2	2	2	2	9	9	1	1	2	2	4	2
1	1	2	0	1	1	3	3	0	1	3	3	5	27	2	2	2	2	3	14	12	1	2	3	3	2	1
1	1	2	1	1	1	2	4	0	0	2	2	5	28	1	1	2	3	3	9	12	1	4	2	2	3	2
1	0	2	1	0	0	1	4	0	0	0			66	0	1	3	2	1	5	9	1	5	2	1	4	1
1	1	2	1	1	2	2	3	0	0	0			47	1	1	1	1	1	8	9	1	4.5	2	2	1	2
1	1	2	1	1	1	1	1	0	0	0	0		14	2	2	2	2	3	13	13	1	1	5	2	4	1
1	0	3	0	0	0	1	3	0	0	1	2	5	25	3	1	3	2	2	20	20	2	5.5	3	0	2	1
1	0	3	0	0	0	2	2	0	0				85	1	2	1	2	2	23	23	2	1.5	4	3	2	1
1	0	3	1	0	0	0	4	0	0	0	0		56	1	2	1	2	3	24	24	2	4.5	3	1	2	3
1	0	1	0	0	0	0	0	0	0	0	0			1	1	2	1	2	2	2	1	4.5	3	0	2	2
1	1	2	1	1	1	1	1	0	1	1	1	9	45	2	1	2	2	2	8	3	1	4.5	4	2	1	2
1	1	2	0	1	1	2	2	0	0	0	0		56	2	2	0	2	3	17	18	1	4.5	3	2	2	3
1	0	1	0	0	0	1	2	0	0	1	2	9	27	1	2	1	1	1	10	19	1	2.5	2	2	2	3
1	0	2	1	0	0	1	1	0	0	1	1	6	20	1	2	2	1	2	7	4	1	4	3	2	2	1
1	1	2	0	1	2	2	4	1	1	2	2	5	57	2	2	2	2		22	9	1	5.5	3	2	3	2
1	0	1	0	0	1	2	2	0	0	2	2	6	67	0	0	0	0	0	2	2	1	5	1	0	3	1
1	1	2	0	1	2	3	3	0	0	0	0		56	0	0	0	1	0	3	3	1	2	3	2	2	1
1	1	2	0	1	1	2	2	0	0	0	1		78	1	1	1	1	1	3	3	1	3	2	3	2	2
1	2	2	0	2	2	3	3	2	2	3	3	6	75	1	2	0	2	2	9	11	1	5.5	3	3	2	2
1	1	2	1	1	1	2	2	0	0	0	0		29	1	2	2	2	2	10	12	1	2.5	2	2	4	2
1	0	2	0	0	0	1	1	0	0	0	1	7	67	2	2	2	2	2	10	14	1	3	3	0	1	3
1	1	2	0	1	1	2	2	1	1	1	1		76	2	2	2	2	2	12	14	1	4.5	3	2	3	2
1	1	2	0	1	1	1	4	0	0	0	0		68	2	2	3	2	3	13	15	1	2.5	2	3	2	1
1	1	2	0	1	1	1	1	1	1	1	1	5	87	2	2	2	2	3	13	15	1	1	1	2	2	3
1	0	2	1	0	0	0	4	0	0	0	0		65	2	2	2	2	3	13	15	1	3.5	3	3	1	2
1	1	3	1	1	1	1	1	1	1	1	1	7	67	2	1	2	1	2	14	16	1	4	2	2	1	2
1	1	3	1	1	1	2	2	1	1	2	2	6	29	3	1	3	1	2	16	16	1	2	3	3	2	1
1	1	3	1	1	2	2	2	0	2	2	2	6	16	3	1	3	2	2	22	22	2	2	3	2	2	1
1	1	3	0	1	1	2	4	0	1	1	2	7	67	1	2	1	3	2	23	23	2	4	3	2	1	1
1	1	3	0	1	1	2	2	1	1	1	2	7	76	1	2	1	2	2	23	23	2	5.5	3	3	2	1
1	0	3	1	0	0	0	4	0	0	0	1	8	56	1	4	1	2	2	25	25	2	1	2	1	1	2
1	1	2	0	1	1	1	1	0	0	0	0		56	2	1	2	2	1	15	17	1	3	4	2	3	2
1	0	2	0	0	0	1	1	0	0	1	1	5	56	1	1	2	1	2	14	17	1	5.5	3	3	4	3
1	0	2	1	0	0	1	1	0	0	0	1	9	67	3	2	1	3	1	19	18	1	1	3	3	1	1
1	2	2	1	2	2	2	2	2	2	2	2	6	76	3	1	2	3	2	19	18	1	3.5	3	0	2	1
1	0	2	0	0	0	0	0	0	0	0	0			1	2	2	1	2	8	8	1	3.5	2	2	2	2
1	0	2	1	0	0	0	0	0	0	0	1	9		1	0	2	1	2	8	8	1	3	3	3	2	1
1	0	2	0	0	0	1	3	0	0	1	1	6	28	2	2	2	2	3	9	12	1	5.5	2	2	1	1
1	1	2	1	1	1	2	4	1	1	2	2	5	15	2	2	2	2	3	14	12	1	3	2	3	3	2
1	0	2	1	0	0	1	1	0	0	1	1		58	1	1	1	1	1	8	7	1	3.5	3	0	1	1
1	0	2	1	0	0	1	3	0	0	0			67	0	1	1	1	1	5	9	1	4.5	3	0	1	3
1	1	2	0	1	2	3	3	0	0	0			45	1	1	2	2	2	9	10	1	2	2	2	4	2
1	1	2	0	1	1	2	3	0	0	0			17	1	2	2	2	2	9	10	1	3	2	3	2	2
1	0	2	0	0	1	2	2	0	0	0	2	6	76	1	2	2	2	2	10	12	1	4	2	2	3	1
1	1	2	0	1	1	2	2	0	0	1	2	5	15	2	2	2	2	3	13	13	1	1	3	2	2	2
1	0	2	1	0	0	1	1	0	0	0			75	2	2	2	2	2	14	14	1	1	4	3	1	1
1	0	2	0	0	0	0	0	0	0	0	0			2	2	2	1	2	14	14	1	2	3	3	1	1
1	0	2	1	0	0	1	1	0	0	1	1	5	60	2	2	2	2	3	12	14	1	1	2	2	3	1
1	0	2	0	0	0	1	1	0	0	1	2	8	18	2	2	2	1	1	14	15	1	4.5	2	3	3	1
1	0	3	0	0	0	1	3	0	0	1	1	7	18	2	2	2	1	1	14	16	1	2	4	1	3	1
1	1	3	0	1	1	1	1	1	1	1	1	5	76	3	1	3	2	2	20	20	2	5.5	4	3	3	2
1	0	3	0	0	0	1	2	0	0	1	1	5	27	3	1	3	2	2	21	21	2	4	3	1	3	1
1	0	3	0	0	0	0	3	0	0	0	0		27	3	1	3	2	2	22	22	2	5.5	2	2	1	1
1	2	3	1	2	2	2	4	2	2	2	2	7	87	1	2	1	2	2	23	23	2	5.5	3	2	2	3
1	0	3	1	0	0	0	4	0	0	0	1	7	76	1	2	1	2	3	24	24	2	3	4	3	1	2
2	0	3	0	0	0	0	0	0	0	0	1	5	55	1	3	1	2	3	24	24	2	4.5	2	3	1	1
2	0	3	0	0	0	1	3	0	0	0	1		67	1	3	1	2	3	24	24	2	5.5	2	0	1	1
2	0	2	0	0	0	1	1	0	0	1	2	9	65	1	1	2	2	2	3	3	1	3	3	2	3	1
2	1	2	0	1	1	2	2	0	0	0	2	9		2	1	2	2	2	15	17	1	4.5	4	1	2	3
2	1	2	0	1	1	1	1	0	1	1	1	9		2	1	2	2	2	15	17	1	5.5	3	2	1	1
2	0	2	0	0	0	1	1	0	0	1	1	9	25	1	1	2	2	2	15	17	1	1	3	2	2	1
2	1	2	0	1	1	1	1	0	0	0	0		76	2	2	0	2	2	17	18	1	4.5	3	2	2	1
2	1	2	0	1	1	2	2	0	0	0	0		73	3	2	2	3	3	18	18	1	3.5	3	2	2	1
2	1	2	0	1	1	2	2	0	0	0	0		67	3	2	1	3	3	18	18	1	4.5	3	3	2	1
2	0	1	0	0	0	1	2	0	0	0	2	9	28	3	1	1	3	1	10	19	1	4	4	0	1	1
2	1	2	0	1	1	2	2	1	1	2	2		27	1	2	1	1	1	5	1	1	4	2	3	1	1
2	1	2	0	1	1	2	2	1	0	2	2		27	2	2	1	2	1	8	2	1	5.5	3	1	1	1
2	0	2	0	0	0	1	1	0	0	1	1	9	17	1	2	2	1	2	7	5	1	4	2	3	3	2
2	0	2	0	0	0	1	1	0	0	0	1	9	19	1	2	2	1	3	7	6	1	5	3	2	4	2
2	1	2	0	1	1	1	4	1	1	1	1	5	76	1	2	2	1		9	9	1	4.5	3	3	3	2
2	1	2	1	1	2	2	2	1	2	2	2	5	29	1	2	2	2	2	22	9	1	4.5	2	1	1	2
2	1	2	1	1	1	1	3	1	1	1	2	5	29	1	2	2	2	2	9	9	1	5.5	2	2	1	2
2	0	1	0	0	0	1	1	0	0	1	1		68	0	0	0	0	0	2	2	1	3	4	3	2	1
2	0	2	1	0	0	0	0	0	0	0	0			1	1	1	1	1	8	8	1	4.5	3	3	3	3
2	0	2	1	0	0	1	1	0	0	1	1	5	29	1	2	2	2	2	10	12	1	4.5	3	0	3	1
2	0	2	0	0	1	1	1	0	0	0	1		75	2	2	2	2	1	10	14	1	2	2	3	1	2
2	1	2	0	1	1	1	4	0	1	1	1	9	78	2	2	2	2	3	12	15	1	4.5	2	2	3	1
2	1	3	0	1	1	1	1	0	1	1	1	6	64	2	2	2	1	1	14	15	1	3	3	1	2	2
2	0	3	0	0	0	1	1	0	0	1	1	6	56	2	2	2	1	2	14	16	1	3.5	2	3	2	2
2	0	3	1	0	0	1	4	0	0	1	2	5	75	2	2	2	2	2	14	16	1	2	4	3	1	1
2	1	3	0	1	1	2	2	1	1	1	2	6	75	1	2	1	2	2	23	23	2	2	4	1	1	1
2	0	3	1	0	0	1	1	0	0	0	1	8	28	1	4	1	2	3	24	24	2	5	2	2	1	1
2	0	2	0	0	0	1	1	0	0	1	1	4	28	1	3	2	2	2	14	17	1	3.5	3	3	3	2
2	0	2	0	0	0	1	1	0	0	1	1		76	3	1	1	3	4	18	18	1	5	4	2	4	1
2	2	2	0	2	2	2	2	2	2	2	2	9	35	1	2	2	1	2	8	8	1	2.5	4	0	2	1
2	0	2	0	0	0	1	3	0	0	1	1	5	16	2	2	2	2	2	9	12	1	5.5	3	1	1	2
2	1	2	0	1	1	2	2	0	0	0	0	7	67	1	1	1	2	1	3	3	1	1	3	2	1	2
2	0	2	1	0	0	1	1	0	0	0	1	6	47	1	1	1	1	1	5	5	1	4	2	1	2	3
2	0	2	1	0	0	1	1	0	0	0	0		57	1	1	1	1	1	5	5	1	2	3	3	2	1
2	0	2	1	0	0	0	0	0	0	0	1			1	1	2	1	1	8	6		4.5	3	3	1	1
2	0	2	1	0	0	1	1	0	0	1	1	6	60	1	1	1	1	1	8	7	1	2.5	3	2	2	2
2	0	2	0	0	0	2	4	0	0	1	1	8	45	1	1	1	1	1	2	8	1	4.5	1	0	2	3
2	2	2	0	2	2	2	4	2	2	2	2	7	46	1	1	1	1	1	2	8	1	5.5	2	2	1	1
2	2	2	0	2	2	3	4	0	0	0	0		57	1	1	1	1	1	3	8	1	2	4	1	3	3
2	0	2	0	0	0	0	4	0	0	0	1	5	48	1	1	2	1	1	3	8	1	3	5	2	4	1
2	0	2	0	0	1	1	4	0	1	1	1	6	56	0	1	1	1	1	3	8	1	4.5	2	2	1	2
2	0	2	0	0	0	1	4	0	0	0			67	0	1	1	1	1	4	9	1	2	2	3	3	1
2	1	2	1	1	1	2	3	1	1	2	2	6	78	0	1	1	1	1	6	9	1	3.5	2	3	1	1
2	1	2	0	1	1	2	3	1	1	1	1	5	67	1	1	1	2	1	9	10	1	1	2	0	3	1
2	1	2	0	1	1	1	3	1	1	1	1	5	56	1	2	0	2	3	9	10	1	4	3	1	2	2
2	1	2	0	1	1	2	3	0	0	0			14	1	2	2	2	2	9	10	1	4.5	3	3	1	1
2	0	1	1	0	0	1	1	0	0	0	1	6	67	2	2	2	1	2	12	12	1	4	4	3	1	2
2	0	1	0	0	0	1	1	0	0	0	1	6	76	2	2	2	2	2	12	12	1	3	2	2	2	1
2	0	1	0	0	0	1	1	0	0	0	0		25	2	2	2	2	2	12	12	1	3.5	3	2	3	2
2	1	2	0	1	1	1	1	0	0	0	1	6	26	2	2	2	2	2	13	12	1	1	2	2	1	2
2	1	2	0	1	1	2	2	1	1	2	2		27	2	2	2	3	2	13	13	1	4	3	2	1	3
2	1	2	1	1	1	2	2	0	0	0	0	7	17	2	2	2	3	2	13	13	1	5.5	4	2	3	1
2	0	2	1	0	0	1	1	0	0	0	0		56	2	2	1	2	2	14	14	1	5.5	3	2	1	1
2	0	2	0	0	0	0	0	0	0	0	0			2	2	2	2	2	14	14	1	3	2	0	1	1
2	0	2	0	0	0	1	1	0	0	1	2	8	56	2	2	2	2	3	12	14	1	3.5	2	2	2	1
2	0	2	1	0	0	1	1	0	0	0			47	2	2	2	2	1	12	14	1	1	3	0	2	1
2	0	2	1	0	0	1	4	0	0	1	1	5	78	2	2	2	2	3	13	15	1	5.5	3	1	2	1
2	0	2	1	0	0	0	3	0	0	0	0		76	2	2	2	1	1	14	15	1	3.5	3	3	2	2
2	0	2	0	0	0	0	0	0	0	0				3	2	3	1	2	14	15	1	1.5	4	2	2	1
2	0	2	0	0	0	1	3	0	0	1	1	5	67	2	2	2	1	1	14	15	1	3.5	2	3	3	1
2	0	2	0	0	0	1	4	0	0	1	1	7	35	2	2	2	2	1	14	15	1	5.5	2	0	4	1
2	0	3	0	0	1	1	1	0	1	1	1	8	76	2	2	2	1	1	14	15	1	3	2	3	1	2
2	0	3	0	0	0	1	3	0	0	1	1	6	45	2	2	2	2	1	14	16	1	4	3	0	2	3
2	0	3	0	0	1	1	1	0	1	1	1	7	75	2	2	2	1	2	14	16	1	1	4	2	2	1
2	0	3	0	0	0	0	0	0	0	0	0			2	2	2	1	1	14	16	1	3	3	3	3	1
2	1	3	1	1	2	2	4	0	2	2	2	8	54	3	1	3	1	2	20	20	1	3	5	3	4	2
2	1	3	1	1	1	2	2	1	1	2	2	7	76	3	1	3	1	2	20	20	1	3.5	2	2	1	1
2	0	3	0	0	0	1	1	0	0	1	1	5	25	3	1	3	2	2	20	20	2	4	2	3	2	1
2	0	3	0	0	0	1	1	0	0	1	2	5	26	2	1	2	2	2	21	21	2	3	2	3	1	1
2	0	3	0	0	0	1	1	0	0	1	1	5	27	3	1	3	2	2	22	22	2	4.5	3	2	3	2
2	0	3	1	0	0	1	3	0	0	1	1	5	17	0	1	0	3	2	22	22	2	1.5	3	2	1	3
2	0	3	1	0	1	1	3	0	0	1	1	6	67	0	1	0	2	2	22	22	2	5.5	3	0	3	1
2	0	3	0	0	1	1	4	0	0				67	1	2	1	2	2	23	23	2	5.5	2	2	2	2
2	1	3	0	1	1	2	2	1	1	2	2	8	56	1	2	1	2	2	23	23	2	4	2	2	2	2
2	1	3	0	1	2	2	2	0	0				47	1	2	1	2	2	23	23	2	5.5	2	2	1	1
2	2	3	1	2	2	2	2	2	2	2	2	7	46	1	2	1	2	3	24	24	2	3.5	2	2	2	1
2	0	3	0	0	1	1	4	0	0				67	1	3	1	2	3	24	24	2	3.5	3	3	1	3
2	0	3	0	0	0	1	1	0	0	0	2	5	65	1	3	1	2	3	24	24	2	1	3	2	1	1
2	1	1	0	1	1			0	1					3	2	3			19	19	1	5.5	2	2	2	3
2	1	1	0	1	1			0	0					2	0	2			19	19	1	1	2	2	1	1
2	0	1	0	0	0	0	0	0	0	0	0			2	0	2	1	2	0	0	1	3	3	2	2	2
2	0	1	0	0	0	0	0	0	0	0	2	9		1	1	2	2	3	2	2	1	3.5	3	3	2	1
2	0	2	1	0	0	1	1	0	0	1	1	9	56	2	1	2	1	2	3	3	1	3.5	3	1	2	2
2	1	2	1	1	1	1	1	0	1	1	2	9	24	2	1	2	2	2	16	17	1	3.5	3	3	2	2
2	1	2	0	1	1	1	2	1	1	1	3	8	21	2	1	2	2	1	15	17	1	1	2	3	2	1
2	1	2	0	1	1	1	1	0	0	1	1	9	20	2	1	2	2	2	15	17	1	4	2	2	2	1
2	1	2	0	1	1	1	1	0	1	0	0		76	2	1	1	2	2	15	17	1	5.5	3	2	2	2
2	0	2	0	0	0	1	1	0	0	1	1	5	67	2	1	2	2	2	15	17	1	4	4	2	3	1
2	0	2	0	0	0	1	1	0	0	0	3	5	83	2	2	2	2	2	15	17	1	2	3	0	1	2
2	0	2	1	0	0	0	0	0	0	0	0			2	2	2	2	2	18	18	1	4.5	3	1	2	2
2	0	2	1	0	0	0	0	0	0	0	0			2	2	2	2	2	17	18	1	2	3	3	3	1
2	1	2	0	1	1	2	2	0	0	0	0		76	2	2	3	2	2	17	18	1	3.5	3	1	1	2
2	1	2	0	1	1	1	1	0	0	0	0		56	2	2	1	2	3	18	18	1	1	3	2	1	3
2	0	2	0	0	0	0	0	0	0	0	0			3	2	1	3	0	18	18	1	5.5	3	2	1	1
2	1	2	0	1	1	2	2	0	0	0	2	6	65	3	1	1	3	0	9	19	1	4.5	3	2	2	2
2	0	2	0	0	0	0	2	0	0	0	0		67	3	1	1	3	0	9	19	1	5.5	3	3	1	1
2	0	1	0	0	1	1	1	0	0	1	1	9	25	1	2	1	1	2	10	19	1	3.5	3	2	2	2
2	1	2	0	1	1	2	2	1	1	2	2	6	27	1	2	1	1	1	8	1	1	3	3	3	2	3
2	1	2	0	1	1	2	2	1	1	2	2	6	15	1	2	1	1	1	8	2	1	1	3	2	1	1
2	0	2	1	0	0	1	1	0	0	1	2	6	25	1	2	2	1	2	7	4	1	3	2	2	2	1
2	0	2	1	0	0	1	1	0	0	0	1	9	18	2	2	2	2	2	8	5	1	3	2	3	3	1
2	0	2	0	0	0	1	1	0	0	1	1	9	17	1	2	2	1	2	7	7	1	3.5	3	2	2	2
2	0	2	1	0	0	1	1	0	0	0	1	5	56	2	2	2	2	2	8	8	1	3.5	2	3	2	2
2	0	2	0	0	0	0	0	0	0	0	1	9		1	2	2	1	2	9	8	1	1	3	2	1	1
2	1	2	0	1	1	3	3	1	1	3	3	5	65	2	2	2	2		9	9	1	5	2	3	3	1
2	1	2	1	1	1	2	3	1	1	1	2	5	28	1	2	2	2	2	9	9	1	3.5	2	2	1	2
2	1	2	1	1	1	1	3	1	1	1	1	5	26	2	2	2	2	2	9	9	1	1.5	3	3	1	3
2	0	2	1	0	0	0	4	0	0	0			26	2	2	2	2	3	4	12	1	2.5	2	2	1	1
2	0	2	0	0	0	0	4	0	0	0			76	2	2	2	2	3	15	12	1	4.5	2	2	1	2
2	0	2	1	0	0	1	1	0	0	0	1	5	87	1	1	1	1	1	8	8	1	3.5	3	1	3	2
2	1	3	0	1	2	2	2	0	2	2	2	7	56	2	2	2	1	2	14	15	1	2	2	2	2	2
2	0	3	0	0	0	1	3	0	0	1	1	5	76	2	2	2	2	1	14	16	1	5	3	3	2	2
2	0	1	0	0	0			0	0					0	0	0			1	1	1	4.5	3	3	2	2
2	1	2	1	1	1	1	2	0	0	1	1	6	87	1	1	1	1	1	5	5	1	2	3	3	1	2
2	0	2	1	0	0	1	1	0	0	0			45	1	2	2	1	2	10	12	1	1.5	2	1	1	3
2	0	2	0	0	0	1	1	0	0	0			67	2	2	2	2	2	9	14	1	4	3	3	3	1
2	1	2	0	1	1	1	3	0	0	0	1	5	46	2	2	2	2	3	12	14	1	5	3	2	2	2
2	0	2	1	0	0	0	0	0	0	0			78	2	2	2	1	1	14	15	1	5.5	2	2	1	2
2	1	3	1	1	1	1	1	1	1	1	2	6	16	3	1	3	2	2	22	22	2	3	2	2	2	1
2	0	3	0	0	0	2	4	0	0				67	1	2	1	2	2	23	23	2	3.5	2	3	1	2
2	1	3	0	1	1	1	1	0	0				17	1	3	1	2	3	35	35	2	2	3	2	2	1
2	0	3	0	0	0	0	0	0	0	0	1	6		1	4	1	2	3	24	24	2	1	3	2	1	1
2	0	2	0	0	1	1	1	0	1	1	1	9	76	2	1	2	2	2	15	17	1	4.5	4	1	2	1
2	0	2	0	0	0	0	0	0	0	0	1	6		2	2	2	2	4	18	18	1	3.5	5	2	3	2
2	1	2	0	1	2	2	2	1	2	2	2	6	27	2	1	3	2	1	8	3	1	3	3	1	2	1
2	1	2	0	1	1	1	1	1	0	1	1	9	27	1	3	2	1	2	7	8	1	4	3	2	3	2
2	1	2	0	1	1	2	3	1	1	2	2		76	1	2	2	1	3	7	8	1	3	2	1	3	2
2	0	2	0	0	0	1	4	0	0	0			27	2	2	2	2	2	9	10	1	3	2	2	3	2
2	0	2	0	0	0	0	3	0	0	0	0		28	2	2	2	2	2	14	11	1	1	2	3	1	1
2	1	1	0	1				1						0	0				0	0	1	1.5	1	1	2	1
2	0	2	1	0	0	1	4	0	0	0			65	0	1	1	1	1	5	9	1	2	3	3	1	2
2	1	2	0	1	1	2	3	0	0	0	2		35	1	1	1	2	1	8	9	1	2	3	1	2	3
2	0	2	0	0	0	1	1	0	0	0			22	1	2	2	2	2	10	12	1	4.5	3	2	1	2
2	2	2	1	2	2	2	2	0	0	1	2	7	18	2	2	2	2	2	13	13	1	4	2	2	1	2
2	0	2	0	0	0	1	1	0	0	1	1	6	85	2	2	2	1	2	14	14	1	3.5	2	1	2	2
2	1	2	0	1	1	2	2	0	0	0	0		78	2	2	2	2	3	12	14	1	2	3	2	2	1
2	0	3	0	0	1	1	1	0	1	1	1	6	26	3	1	3	2	2	20	20	2	4.5	4	1	3	2
2	0	3	0	0	0	1	1	0	0	1	1	5	14	3	1	3	2	2	22	22	2	2	4	2	1	3
2	0	3	0	0	0	2	4	0	0				67	2	2	2	2	3	24	24	2	2	3	3	4	1
2	1	3	0	1	1	1	1	1	1	1	1	5	18	1	3	1	2	3	24	24	2	4	4	2	1	2
2	0	3	0	0	0	1	1	0	0	0	1	6	28	1	3	1	2	3	24	24	2	3.5	2	3	4	2
2	0	2	0	0	0	1	1	0	0	1	1	9	18	1	2	2	2	2	3	3	1	2	4	2	3	3
2	1	2	1	1	1	1	1	1	1	1	1	9	23	2	1	2	2	2	4	3	1	2	3	1	3	1
2	0	2	0	0	0	0	0	0	0	0	1	9		2	1	2	2	2	15	17	1	4	3	0	2	2
2	1	2	0	1	2	2	2	0	0	0	0		87	2	2	1	2	3	17	18	1	2	4	2	3	1
2	0	2	0	0	0	1	1	0	0	1	1	7	56	3	2	1	3	4	18	18	1	3	3	3	1	2
2	2	1	0	2	2	2	2	2	2	2	2	6	26	1	1	1	1	1	11	19	1	4.5	4	1	4	1
2	1	2	0	1	1	1	1	1	1	1	1	6	27	1	2	1	1	1	8	2	1	5.5	4	0	1	2
2	1	2	0	1	1	2	2	1	1	2	3	6	27	1	2	1	1	2	7	3	1	2	3	2	4	1
2	0	2	1	0	0	0	0	0	0	0	0			1	2	0	1	2	7	5	1	4.5	4	3	1	2
2	0	2	0	0	0	1	1	0	0	1	1	9	16	1	2	2	1	2	7	8	1	2	1	2	1	1
2	1	2	0	1	1	1	4	1	1	1	1	5	54	1	2	2	2	2	9	9	1	3	3	1	2	3
2	2	2	1	2	2	2	3	0	0	2	2	5	16	1	0	2	2	2	22	10	1	5.5	3	2	2	1
2	0	2	0	0	0	1	4	0	0	1	1	5	27	2	2	2	2	2	9	10	1	3.5	2	1	2	1
2	0	2	0	0	0	1	4	0	0	0	0		17	0	1	1	1	1	4	8	1	5.5	4	3	2	1
2	1	2	1	1	2	2	3	1	2	2	2	6	19	0	1	1	1	2	5	9	1	2.5	3	2	1	1
2	1	2	1	1	1	2	2	0	0	0	0	7	16	2	2	2	2	2	13	13	1	3	2	3	2	2
2	0	3	0	0	0	0	2	0	0	0	0		25	2	1	2	2	2	20	20	2	2	2	2	3	3
2	0	3	1	0	0	1	3	0	0	1	1	6	76	1	2	1	2	2	23	23	2	3.5	4	2	3	1
2	0	3	1	0	0	0	3	0	0	0	1	6	76	1	2	1	2	3	24	24	2	4.5	3	0	1	1
2	0	1	0	0	0	1	1	0	0	1	1	9	76	1	1	2	1	2	2	2	1	2.5	2	2	1	1
2	0	2	0	0	0	0	0	0	0	0	1	9		2	1	2	2	2	3	3	1	5.5	3	3	1	1
2	1	2	0	1	1	2	2	0	0	0	0		37	2	2	0	2	3	17	18	1	2.5	3	3	2	2
2	0	1	0	0	0	1	1	0	0	1	1	9	29	1	1	1	1	1	10	19	1	2	3	2	2	2
2	1	2	0	1	1	2	4	0	0	2	2	8	74	1	2	2	1		21	9	1	1	4	2	3	1
2	1	2	0	1	1	2	2	0	0	0	0	7	46	1	1	1	1	1	3	3	1	2	3	3	1	2
2	1	2	1	1	1	1	1	1	1	1	1	6	78	1	1	1	1	1	5	5	1	5.5	4	2	3	1
2	0	2	1	0	0	1	2	0	0	0	1	7	78	1	1	1	3	1	5	5	1	3	3	2	1	1
2	0	2	1	0	1	2	2	0	0	1	1	11	67	1	1	1	3	1	8	8	1	1	2	3	3	1
2	0	2	1	0	1	1	4	0	1	1	1	5	46	1	1	1	1	1	8	8	1	3	2	1	1	1
2	1	2	0	1	1	2	3	0	0	0	2	5	76	1	2	2	2	2	9	10	1	5	2	2	1	3
2	0	2	0	0	0	1	1	0	0	0			66	1	2	2	2	2	9	11	1	4.5	1	2	2	2
2	0	1	0	0	0	1	1	0	0	0	1	5	25	2	2	2	1	3	12	12	1	5	3	3	2	1
2	1	2	0	1	1	1	1	0	0	0			27	2	2	2	3	2	13	13	1	3	3	1	4	2
2	0	2	1	0	1	1	1	0	0	0	1	11	67	2	2	2	1	3	12	14	1	5.5	3	3	1	1
2	0	2	1	0	0	1	1	0	0	1	1	5	87	2	2	2	1	3	12	14	1	4.5	3	3	3	1
2	0	2	0	0	0	1	3	0	0	1	1		47	2	2	2	2	3	12	14	1	5	3	3	2	2
2	0	2	1	0	1	1	1	0	1	1	1	6	17	2	2	2	2	3	13	15	1	1	3	3	2	2
2	0	2	1	0	1	1	1	0	1	1	1	8	65	2	2	2	2	1	13	15	1	3	3	1	1	1
2	0	2	1	0	1	1	1	0	1	1	1	7	78	2	2	2	1	1	14	15	1	2.5	2	1	2	3
2	1	3	0	1	1	2	4	0	0	0	0		45	2	2	2	2	1	14	15	1	5	3	2	1	1
2	0	3	0	0	0	0	4	0	0	0	1	6	56	2	2	2	1	2	14	15	1	4.5	2	3	1	1
2	1	3	1	1	1	1	1	0	1	1	1	11	25	3	1	3	2	2	20	20	1	4.5	2	2	2	3
2	0	3	1	0	0	1	4	0	0	1	1	6	78	0	1	0	2	2	22	22	2	4.5	2	3	1	1
2	1	3	0	1	1	2	3	1	1	2	2	7	67	1	2	1	2	2	23	23	2	4.5	3	2	1	3
2	1	2	0	1	1	1	1	0	0	0	0		56	2	2	2	2	2	15	17	1	2	2	3	1	1
2	1	2	0	1	1	1	1	0	0	0	0		54	2	1	2	1	2	15	17	1	2	3	2	3	2
2	0	2	0	0	0	1	1	0	0	0	1	5	87	2	2	2	2	2	15	17	1	1	3	3	4	1
2	0	2	1	0	0	1	1	0	0	1	1	5	87	2	2	2	2	2	18	18	1	1	3	3	3	3
2	0	2	0	0	0	0	0	0	0	0	2	7		3	1	1	3	0	9	19	1	4.5	3	2	1	3
2	0	2	0	0	1	1	3	0	1	1	1	9	26	1	2	2	1	2	9	8	1	5.5	2	2	1	1
2	0	2	1	0	0	1	1	0	0	1	1	6	20	2	2	2	2	3	15	12	1	3.5	6	2	1	2
2	1	2	1	1	1	2	2	0	0	1	2	7	48	1	1	2	3	1	5	5	1	4.5	3	1	3	1
2	0	2	0	0	0	1	4	0	0	0	1	5	47	0	1	1	1	1	3	8	1	5.5	3	2	1	2
2	0	2	1	0	0	1	2	0	0	1	1	6	77	2	2	2	2	2	13	15	1	2	2	2	3	1
2	0	1	0	0	1	1	1	0	0	1	1	9	76	2	0	2	2	2	1	1	1	2	4	3	2	2
2	0	2	0	0	1	2	4	0	1	2	2	7	78	1	1	1	1	1	3	8	1	4	2	3	1	1
2	1	2	0	1	1	2	3	0	0	0	0		76	1	2	2	2	2	9	10	1	5.5	3	3	1	1
2	1	1	0	1	1	1		0	0	1				2	0	2	0		19	19	1	2	3	2	2	1
2	1	2	0	1	1	2	2	0	0	0	0		66	2	1	2	2	2	15	17	1	5.5	2	2	2	1
2	1	2	1	1	1	1	1	0	0	0	0	6	56	1	1	1	1	1	5	5	1	5	3	3	2	2
2	1	2	0	1	1	2	3	0	0	0			64	1	1	1	2	1	9	10	1	5.5	3	3	3	1
2	0	1	1	0	1	2	2	0	0	1	2	6	76	2	2	2	2	2	11	12	1	3	7	2	1	2
2	0	2	1	0	0	1	1	0	0	0	1	8	87	2	2	2	2	3	14	13	1	4.5	3	3	1	3
2	0	2	1	0	0	1	2	0	0	1	1	7	19	2	2	2	1	1	14	15	1	1	3	3	2	2
2	0	3	0	0	0	1	3	0	0	1	1	5	26	3	1	3	2	1	21	21	2	2	2	3	2	1
2	0	3	0	0	0	1	1	0	0				56	1	2	1	2	3	24	24	2	5	2	2	1	2
2	1	2	1	1	1	2	2	0	0	0	0		29	2	1	2	2	2	16	17	1	5	3	3	1	2
2	1	2	0	1	1	2	2	0	0	0	0		56	2	1	1	2	2	15	17	1	4.5	6	2	1	1
2	1	2	0	1	1	2	2	0	0	2	2	9	56	2	3	1	2	3	18	18	1	5.5	3	1	4	2
2	0	1	0	0	0	1	1	0	0	1	2	6	27	1	2	1	1	1	7	5	1	2	2	3	1	2
2	0	2	1	0	0	0	0	0	0	0	0			1	2	2	1	2	7	5	1	4.5	2	2	2	1
2	1	2	1	1	1	1	3	1	1	1	1	5	28	1	2	2	3	2	22	9	1	1	3	3	1	1
2	0	2	0	0	0	2	4	0	0	0	2		78	1	1	2	1	1	8	8	1	5	3	3	2	2
2	0	3	0	0	1	1	3	0	1	1	1	8	45	4	2	4	1	1	14	15	1	1	3	2	2	2
2	0	3	1	0	0	1	4	0	0				28	0	4	0		3	25	25	2	5	4	3	2	1
2	0	3	1	0	1	1	4	0	0				27	2	4	2		3	25	25	2	4	1	2	2	1
2	0	3	1	0	0	0	0	0	0	0	0			2	3	2		3	25	25	2	3	3	2	3	1
2	0	3	1	0	0	1	4	0	0	1	1	7	27	2	3	2		2	25	25	2	2	2	3	3	2
2	0	3	1	0	0	1	1	0	0	0	2	6	27	2	3	2		3	25	25	2	4.5	3	3	4	2
2	0	3	1	0	0	1	3	0	0				28	2	3	2		3	38	38	2	3.5	2	0	2	2
2	0	3	1	0	0	0	0	0	0	0	0		28	2	3	2		3	25	25	2	2.5	3	2	2	3
2	0	3	1	0	0	1	4	0	0				64	0	3	0		3	25	25	2	1.5	3	2	1	1
2	0	3	1	0	0	1	1	0	0				27	2	3	2		3	25	25	2	3.5	3	1	1	1
2	0	3	1	0	0	0	3	0	0	0	0		53	2	3	2		3	25	25	2	4.5	4	2	1	1
2	1	3	2	1	1	1	1	1	1	1	2	7	54	2	3	2		3	25	25	2	5.5	3	2	1	2
2	1	3	2	1	1	2	2	1	1	2	2	7	56	2	4	2		2	25	25	2	1	2	3	1	2
2	1	3	2	1	1	1	3	1	1	1	1	7	65	2	4	2		3	25	25	2	2	2	3	2	2
2	1	3	2	1	2	2	3	0	0				28	2	4	2		3	25	25	2	3	3	1	2	3
2	1	3	2	1	1	1	1	1	1	1	1	8	19	2	4	2		3	25	25	2	4	2	2	1	1
2	1	3	2	1	1	1	3	1	1	1	3	5	45	3	4	3		3	25	25	2	5.5	3	3	2	1
2	1	4	2	1	1	1	1	0	0				45	2	4	2		2	25	25	2	1	3	3	1	1
2	1	4	2	1	1	2	2	1	1	1	2	7	13	2	4	2		3	25	25	2	3.5	4	2	1	3
2	1	4	2	1	1	2	3	1	1	1	2	5	65	2	3	2		3	25	25	2	4.5	4	2	2	1
2	1	4	2	1	1	2	2	0	0				64	2	3	2		3	25	25	2	5.5	3	2	2	1
2	1	4	2	1	1	1	3	1	1	1	1	5	17	2	3	2		3	25	25	2	1	2	1	3	1
2	1	4	2	1	1	1	3	0	0	1	1	6	46	2	3	2		3	25	25	2	2	3	2	3	2
2	1	4	2	1	1	1	3	1	1	1	1	7	46	2	4	2		3	26	26	2	3	2	2	3	1
2	1	4	2	1	1	2	2	0	0				27	2	3	2		3	26	26	2	4	3	3	3	1
2	1	4	2	1	1	1	1	1	1	1	3	5	28	3	3	3		2	26	26	2	5.5	2	2	4	2
2	2	4	2	2	2	2	3	2	2	2	2	7	65	2	3	2		3	26	26	2	4.5	2	1	1	2
2	2	4	2	2	2	2	3	0	2	2	2	6	65	2	3	2		3	26	26	2	5.5	2	2	2	2
2	1	4	2	1	1	1	1	1	1	1	1	6	27	2	3	2		4	26	26	2	1	2	3	2	3
2	1	4	2	1	1	1	3	0	1	1	2	5	45	2	3	2			26	26	2	2	3	3	1	1
2	2	3	2	2	2	2	2	2	2	2	2	7	65	2	3	2			26	26	2	5	4	0	2	1
2	2	4	3	2	2	2	2	0	0				21	2	3	2			26	26	2	4	4	2	1	1
2	2	4	3	2	3	3	3	2	3	3	3	8	45	2	3	2			26	26	2	3	2	2	1	2
2	2	4	3	2	2	2	2	0	2	2	2	6	65	2	4	2			26	26	2	2	2	2	2	2
2	2	4	2	2	2	2	2	0	0				27	3	3	3			26	26	2	4.5	3	2	2	2
2	2	4	3	2	2	2	2	1	2	2	4	7	45	2	3	2			26	26	2	3.5	2	2	3	3
2	2	4	3	2	2	2	2	2	2	2	2	6	76	2	3	2			26	26	2	2.5	2	3	3	1
2	2	4	2	2	3	3	3	1	3	3	3	6	65	2	3	2			26	26	2	1.5	3	3	3	1
2	2	4	3	2	2	2	2	1	2	2	2	7	45	2	0	2			26	26	2	3.5	2	1	3	1
2	0	2	0	0	0	0	4	0	0	0	0		26	2	2	2	2	3	15	12	1	1	3	3	1	1
2	0	2	0	0	0	1	1	0	0	1	2	7	16	2	2	2	2	3	15	12	1	2	2	1	1	1
2	0	2	0	0	0	1	3	0	0	0			17	2	2	2	2	3	15	12	1	3	2	2	1	1
2	0	2	0	0	0	0	4	0	0	0	0		16	1	1	2	3	2	14	12	2	4	3	3	1	3
2	0	2	0	0	1	1	3	0	1	1	1	6	18	2	2	1	2	3	14	12	2	5.5	2	3	2	1
2	0	2	0	0	0	0	3	0	0	0			17	2	2	2	2	3	14	12	2	1	2	0	2	1
2	0	2	0	0	0	1	3	0	0	1	1	6	19	2	2	2	2	3	14	12	2	3.5	2	2	2	1
2	0	2	0	0	0	0	0	0	0	0				2	2	2	1	3	14	12	2	4.5	4	2	3	2
2	0	2	0	0	0	1	3	0	0	1	1	6	28	2	2	2	2	3	14	12	2	5.5	2	2	3	2
2	0	2	0	0	0	1	3	0	0	0			17	2	2	2	2	3	14	12	2	1	2	2	4	2
2	0	2	0	0	0	1	1	0	0	0			16	2	2	2	2	3	14	12	2	2	3	2	2	3
2	1	2	0	1	1	2	3	1	1	2	2	7	17	2	2	2	2	3	14	12	2	3	2	3	2	1
2	1	2	0	1	1	2	2	1	1	1	1	7	18	2	2	2	2	3	14	12	2	4	5	3	1	1
2	1	2	0	1	1	2	4	1	1	1	1	6	27	2	2	2	2	3	15	12	2	5	2	1	1	1
2	1	3	0	1	1	1	3	1	1	1	1		76	2	2	2	2	3	15	12	2	3.5	2	2	1	2
2	2	3	1	2	2	2	4	2	2	2	2	6	24	2	2	2	2	3	15	12	2	2	2	3	1	2
2	1	3	1	1	1	1	4	1	1	1	1	7	58	2	2	2	2	3	15	12	2	3	2	3	1	2
2	1	3	1	1	1	2	3	1	1	1	1	5	23	1	1	2	2	3	15	12	2	4	2	0	1	3
2	1	3	1	1	1	2	4	1	1	1	1	7	35	2	2	2		3	15	12	2	5	2	2	1	1
2	1	3	1	1	1	2	3	1	1	2	2	6	76	2	2	2	2	3	22	12	2	3.5	2	2	1	1
2	1	3	1	1	1	3	3	1	1	1	1	7	24	2	2	2	2	3	22	12	2	1	2	1	1	1
2	1	3	1	1	1	1	4	1	1	1	1	7	66	2	2	2	2	2	22	13	2	2	2	2	2	2
2	1	3	1	1	1	2	2	1	1	1	1	6	74	2	2	3	2	3	22	20	2	3	3	2	2	2
2	1	3	1	1	1	1	4	1	1	1	1	5	26	2	2	2	2	3	22	20	2	4	2	3	2	2
2	1	3	0	1	1	2	2	1	1	2	2	8	17	2	2	2	2	3	22	20	2	5	2	3	3	3
2	1	3	0	1	1	1	3	0	0	1	1	7	87	2	2	2	2	3	22	20	2	3.5	2	1	3	1
2	1	3	0	1	2	2	2	0	0	0			27	2	2	2	2	3	22	20	2	4.5	4	2	4	1
2	1	3	0	1	1	1	3	1	0	0			45	2	2	2	1	3	22	20	2	5.5	2	2	2	1
2	1	3	0	1	1	2	2	0	0	0			17	2	2	2	2	2	22	20	2	1	2	3	2	3
2	1	3	0	1	1	1	3	1	1	1	1	6	56	2	2	2	2	3	22	20	2	4.5	3	0	1	1
2	0	3	0	0	0	1	4	1	1	1	1	7	35	1	1	2	2	3	22	20	2	3	2	2	1	1
2	0	3	0	0	0	1	1	0	0	0			26	2	2	2	2	3	22	20	2	4	2	2	1	1
2	0	3	0	0	0	1	1	0	0	0	1		56	2	2	2	2	3	24	20	2	5	5	1	1	2
2	0	3	0	0	0	1	4	0	0	0	1	5	74	2	2	2	2	3	24	20	2	3.5	2	3	1	2
2	0	3	0	0	0	3	3	0	0	1	3	6	56	2	2	2	2	3	24	20	2	1	3	0	2	2
2	0	3	0	0	0	0	3	0	0	0			76	2	2	3	2	3	24	20	2	2	2	2	2	3
2	0	3	0	0	0	1	4	0	0	1	1	6	16	2	2	2	1	2	22	20	2	2	2	2	1	1
2	0	3	0	0	0	0	0	0	0	0	0			2	2	2	2	3	22	20	2	3	2	2	2	1
2	0	3	0	0	1	1	4	0	1	1	1	6	56	2	2	2	2	3	22	20	2	3	2	2	1	1
2	0	3	0	0	0	2	2	0	0	2	2	6	75	1	1	2	1	3	22	20	2	2	3	2	1	2
2	0	3	0	0	0	0	4	0	0	0			65	1	1	2	2	3	22	20	2	4	2	3	2	2
2	0	3	1	0	0	1	1	0	0	1	1	6	45	1	1	2	2	2	25	20	2	5.5	4	3	2	2
2	0	3	1	0	0	1	3	0	0	1	1	6	65	1	1	2	2	3	25	20	2	1	2	1	3	3
2	0	3	1	0	0	0	2	0	0	0			46	1	1	2	2	3	25	20	2	3.5	2	2	3	1
2	0	3	1	0	0	2	4	0	0	2	2	6	27	1	1	2	2	3	25	21	2	4.5	4	2	3	1
2	0	3	1	0	0	1	1	0	0	1	1	6	76	1	1	2	2	3	22	21	2	5.5	2	2	3	2
2	0	3	1	0	0	1	3	0	0	1	1	6	45	1	1	2	3	3	38	21	2	1.5	2	1	4	2
2	2	3	1	2	2	2	2	2	2	2	2	6	16	1	1	2	2	3	25	22	2	3.5	3	2	1	2
2	1	3	1	1	1	1	1	0	0	1	1	6	28	1	1	2	2	3	25	22	2	4.5	3	2	2	3
2	1	3	1	1	1	1	3	1	1	1	2	6	56	1	1	2	2	2	25	22	2	5.5	4	3	2	1
2	1	3	1	1	1	1	1	1	1	1	1	6	73	1	1	2	2	3	25	22	2	1	4	3	1	1
2	1	3	1	1	1	2	3	1	1	2	2	6	56	1	1	2	2	3	25	22	2	2	3	1	2	1
2	1	3	1	1	1	2	2	0	1	2	2	6	19	1	1	2	2	2	25	22	2	3	3	2	1	2
2	2	3	0	2	2	2	2	2	2	2	2	6	56	1	1	2	3	2	25	22	2	4	2	3	1	2
2	0	3	0	0	0	0	3	0	0	0			21	1	1	2	2	2	25	22	2	5.5	2	3	2	2
2	0	3	0	0	0	1	1	0	0	1	1	6	57	1	1	2	2	2	25	22	2	1	3	0	2	3
2	0	3	0	0	0	0	0	0	0	0				1	1	2	2	2	25	22	2	3.5	3	2	3	1
2	0	3	0	0	0	2	2	0	0	2	2	6	74	1	1	2	2	2	25	22	2	4.5	3	2	3	1
2	0	3	0	0	0	0	3	0	0	0			17	1	1	2	2	2	35	22	2	5.5	4	3	3	1
2	0	3	0	0	1	1	1	0	1	1	1	6	47	1	1	3	2	2	25	22	2	1	3	2	3	2
2	0	3	0	0	0	2	4	0	0	2	2	6	75	1	1	2	2	2	25	22	2	2	2	2	4	2
2	0	3	0	0	0	1	3	0	0	1	2	6	76	1	1	2	2	2	25	22	2	3	2	3	1	2
2	0	3	0	0	0	1	1	0	0	1	1	6	86	2	2	2	2	2	25	22	2	4	3	3	2	3
2	0	3	0	0	0	1	3	0	0	1	1	6	65	2	2	2	2	2	25	22	2	5.5	2	1	2	1
2	0	3	0	0	2	2	3	0	2	2	2	6	86	2	2	2	2	3	26	22	2	4.5	2	2	1	1
2	0	3	0	0	1	2	2	0	1	2	2	6	74	2	2	2	1	2	22	22	2	5.5	3	3	2	1
2	0	3	0	0	1	1	1	0	1	1	1	6	87	2	2	2	1	1	22	22	2	1	2	3	1	1
2	0	3	0	0	0	0	3	0	0	0	0		19	2	2	2	1	1	11	23	2	2	3	0	1	2
2	0	3	0	0	0	2	3	0	0	2	2	6	67	2	2	2	1	1	11	23	2	5	4	2	2	2
2	0	3	0	0	0	0	4	0	0	0	1	6	78	2	2	2	1	1	11	23	2	4	3	2	2	2
2	0	3	1	0	0	1	4	0	0	1	1	6	17	0	0	2	1	1	11	23	2	3	3	1	1	3
2	1	3	1	1	1	2	4	1	1	2	2	6	64	2	2	2	1	2	23	23	2	2	2	2	2	1
2	1	3	1	1	1	2	3	0	0	2	2	6	18	2	2	3	1	1	23	23	2	4.5	2	2	1	1
2	1	3	0	1	1	2	4	1	1	2	2	6	67	2	2	2	1	1	11	23	2	3.5	3	3	1	1
2	1	3	0	1	1	1	4	0	0	1	2	6	67	2	2	1	2	1	11	23	2	2.5	3	3	2	2
2	1	3	0	1	1	2	4	1	1	2	2	6	68	2	2	1	1	1	11	23	2	1.5	3	1	2	2
2	0	3	0	0	0	0	0	0	0	0	0			2	2	1	1	1	11	23	2	3.5	3	3	3	2
2	1	3	0	1	1	1	1	0	0	1	1	6	84	2	2	1	1	1	11	23	2	5.5	2	3	1	3
2	1	3	0	1	1	1	4	1	1	1	1	6	65	2	2	1	3	1	11	23	2	1	2	3	2	1
2	1	3	0	1	1	2	2	0	1	2	2	6	18	2	2	1	1	1	11	23	2	3.5	2	0	1	1
2	1	3	0	1	1	1	4	1	1	1	2	7	67	2	2	1	1	1	22	23	2	2.5	3	2	1	1
2	1	3	0	1	1	2	2	0	1	2	2	7	27	2	2	1	1	1	22	23	2	1.5	2	2	2	2
2	1	3	0	1	2	2	2	1	2	2	2	7	87	2	2	1	1	1	12	23	2	3.5	2	1	2	2
2	1	3	0	1	1	1	4	0	1	1	1		65	1	1	1	2	1	21	23	2	4.5	3	2	3	2
2	0	3	0	0	0	2	2	0	0				67	2	2		1	1	21	23	2	5.5	3	2	3	3
2	1	3	0	1	1	1	1	0	0				87	2	2		1	2	21	23	2	1	3	3	3	1
2	1	3	0	1	1	1	4	1	1	1	1	7	46	2	2	1	1	1	21	23	2	2	4	3	3	1
2	1	3	0	1	2	2	2	0	2	2	2	6	28	2	2	1	2	1	21	23	2	3	3	1	4	1
2	1	3	0	1	1	1	1	1	1	1	1	8	67	1	2	1	1	1	21	23	2	4	4	2	1	2
2	1	3	0	1	1	1	1	0	0				45	1	2	2	1	1	21	23	2	5	3	3	2	2
2	0	3	1	0	0	1	4	0	0				76	1	2	1	1	1	21	23	2	3.5	2	3	2	2
2	0	3	1	0	0	0	0	0	0	0	0			1	2	1	2	1	21	23	2	4.5	3	0	1	3
2	0	3	1	0	0	1	1	0	0				76	1	2	1	1	1	21	23	2	5.5	2	2	2	1
2	0	3	0	0	1	1	4	0	1	1	1	8	55	1	2	2	1	1	21	23	2	1	2	2	1	1
2	0	3	0	0	0	2	2	0	0				74	1	2	1	1	2	21	23	2	2	2	3	1	1
2	0	3	0	0	0	2	2	0	0				67	1	2	1	1	1	21	24	2	3	3	0	2	3
2	0	3	0	0	0	2	4	0	0				65	1	2	1	1	1	21	24	2	4	3	2	2	1
2	0	3	0	0	0	0	3	0	0	0	0		57	1	2	1	2	1	21	24	2	5.5	3	2	3	1
2	0	3	0	0	1	1	4	0	1	1	1		67	1	2	1	1	1	21	24	2	1	4	2	3	1
2	0	3	0	0	0	0	0	0	0	0	0			1	2	1	1	1	21	24	2	2	3	2	3	2
2	0	3	0	0	0	1	4	0	0				54	1	0	1	1	1	21	24	2	3	2	2	3	2
2	0	3	0	0	0	0	0	0	0	0	0			1	2	1	3	2	22	24	2	4	4	3	4	2
2	0	3	0	0	1	1	3	0	1	1	1	6	67	2	2	1	1	1	22	24	2	5	2	3	1	3
2	0	3	0	0	0	1	4	0	0				28	2	2	2	1	1	22	24	2	3.5	2	1	2	1
2	0	3	0	0	0	1	3	0	0				28	1	2	1	1	1	24	24	2	4.5	3	2	2	1
2	0	3	0	0	0	1	1	0	0				29	1	3	1	3	1	24	24	2	5.5	3	2	1	1
2	0	3	0	0	0	1	1	0	0				29	3	3	1	1	1	24	24	2	1	4	2	2	2
2	0	3	0	0	0	0	3	0	0	0	1	9	26	3	3	1	1	1	24	24	2	2	4	1	1	2
2	0	3	0	0	0	1	4	0	0				25	1	3	1	1	1	24	24	2	3	3	2	1	2
2	1	3	0	1	1	2	2	1	1	2	2	7	27	1	4	2	1	1	24	24	2	4	3	2	2	3
2	1	3	1	1	1	3	3	1	1	3	3		16	1	3	1	1	1	24	24	2	5	2	3	2	1
2	1	3	1	1	1	2	2	0	1	2	2	7	28	3	3	1	1	1	24	24	2	3.5	2	3	3	1
2	1	3	1	1	1	2	3	1	1	2	2	9	26	1	3	1	1	3	24	24	2	1	3	1	3	1
2	0	3	1	0	0	2	4	0	0				27	1	3	1	1	1	24	24	2	2	3	2	3	2
2	0	3	2	0	0	0	4	0	0	0			27	1	3	1	1	1	24	24	2	2	3	3	3	2
2	2	3	2	2	2	2	2	1	1	2	2	9	27	1	3	2	1	4	24	24	2	3	4	3	4	2
2	0	3	2	0	0	3	3	0	0				27	1	3	1	1	1	24	24	2	5	3	0	1	3
2	0	3	2	0	0	2	2	0	0				27	1	3	1	1	1	24	24	2	4	2	2	2	1
2	0	3	2	0	1	2	2	0	1	2	2	9	27	3	3	1	1	1	22	24	2	3	2	2	2	1
2	2	3	2	2	2	2	2	1	1	1	1	9	15	1	4	1	1	1	22	24	2	2	3	3	1	1
2	0	3	2	0	0	0	1	0	0	0	0	6	28	1	4	1	1	1	22	24	2	4.5	2	2	2	3
2	0	3	2	0	0	2	2	0	0				14	1	4	1	1	3	22	34	2	3.5	2	2	1	1
2	0	3	2	0	0	3	3	0	0				27	1	4	1	1	1	22	24	2	2.5	3	3	1	1
2	0	3	2	0	0	2	2	0	0				27	1	4	2	1	11	22	24	2	1.5	2	3	2	1
2	0	3	2	0	0	2	2	0	0				16	1	4	1	1	3	22	24	2	3.5	3	1	2	2
2	0	3	2	0	0	2	2	0	0				27	1	4	1	1	4	22	24	2	4.5	4	2	3	2
2	0	3	2	0	0	3	3	0	0				28	1	3	1	1	4	22	24	2	5.5	3	3	3	2
2	2	3	2	2	2	3	3	2	1	3	3	7	26	2	4	2	1	4	24	24	2	1	3	3	3	3
2	2	3	2	2	2	2	2	0	1	2	2	5	27	1	4	1	1	2	22	24	2	2	2	0	3	1
2	2	3	2	2	2	3	3	2	2	3	3	6	27	1	4	1	1	2	25	25	2	3	2	2	4	1
2	2	3	2	2	2	2	2	0	1	2	2	6	28	1	4	1	1	2	25	25	2	4	3	2	1	1
2	1	4	2	1	1	1	1	0	1	1	1	6	15	1	4	1	1	2	25	25	2	5.5	3	1	2	2
2	1	4	2	1	1	2	2	0	0				28	1	4	1	1	2	25	25	2	1	3	2	2	2
2	1	4	2	1	1	1	1	0	0				27	1	3	1	1	2	25	25	2	3.5	3	2	1	2
2	1	4	2	1	1	2	2	0	0				21	1	3	1	1	2	25	25	2	4.5	2	3	2	3
2	2	4	2	2	2	3	3	0	0				26	1	3	1	1	2	25	25	2	5.5	2	3	1	1
2	1	4	2	1	1	2	2	0	0				25	1	3	1	1	2	25	25	2	1	2	1	1	1
2	1	4	2	1	1	1	1	1	1	1	1	9	20	1	3	1	1	1	25	25	2	2	3	3	2	1
2	1	4	2	1	1	3	3	0	0				76	1	3	1	1	2	38	38	2	3	2	3	2	2
2	1	4	1	1	1	1	1	1	1	1	1	9	56	1	3	1	1		25	25	2	4	2	3	3	2
2	1	4	2	1	1	3	3	1	1	3	3	9	26	1	3	1	1		25	25	2	5.5	3	0	3	2
2	1	4	2	1	1	3	3	0	0				16	3	3	3	3	2	25	25	2	4.5	3	2	3	3
2	1	4	2	1	1	3	4	0	0	3	3	9	17	3	4	3	3	2	25	25	2	5.5	3	2	3	1
2	1	4	2	1	1	3	3	0	0	1	3	9	16	2	4	2	3	2	25	25	2	1	4	1	3	1
2	1	4	3	1	1	3	3	1	1	3	3	6	18	3	4	3	3	2	25	25	2	2	3	2	4	1
2	1	4	3	1	1	3	3	0	0	0	0		17	3	4	3	3	2	25	25	2	5	4	2	1	3
2	1	4	3	1	1	3	3	1	1	1	3		19	3	4	3	3	2	25	25	2	4	3	3	2	1
2	1	4	2	1	2	2	4	0	2	2	2		17	3	4	3	2	2	25	25	2	3	2	3	2	1
2	1	4	2	1	1	1	4	1	1	1	1		28	3	4	3	3	2	25	25	2	2	2	1	1	1
2	1	4	3	1	1	1	4	0	1	1	1		17	3	3	3	3	3	25	25	2	4.5	2	2	2	2
2	0	4	3	0	0	1	4	0	0	1	2		16	3	3	3	3	2	35	35	2	3.5	2	3	1	2
2	0	4	2	0	0	0	4	0	0	0	0		17	3	3	3	3	2	25	25	2	2.5	3	3	1	2
2	0	4	2	0	0	3	4	0	0	3	3		18	3	3	3	3	2	25	25	2	1.5	3	0	2	3
2	2	4	2	2	2	3	4	0	1	2	2		27	3	4	3	2	2	25	25	2	3.5	2	2	3	1
2	2	4	2	2	2	2	4	0	1	2	2		76	3	3	3	3	2	25	25	2	4	2	2	3	1
2	2	4	2	2	2	2	4	2	2	2	3		24	4	3	4	3	3	25	25	2	3	2	1	1	1
2	2	4	2	2	2	2	4	0	1	1	1		58	3	3	3	3	2	26	26	2	8	3	2	4	2
